# Supplementary material for: Transcriptomic and epigenetic profiling of ‘diffuse midline gliomas, H3 K27M-mutant’ discriminate two subgroups based on the type of histone H3 mutated and not supratentorial or infratentorial location
Source: Acta Neuropathol Commun. 2018 Nov 5;6:117. doi: 10.1186/s40478-018-0614-1 (PMC6219253; doi:10.1186/s40478-018-0614-1)
Supplement: Supplementary file 1 — Table S1. Summary of the 215 pHGG samples analyzed by either gene expression microarray, RNA-seq or methylation array. (XLSX 9 kb) [file 40478_2018_614_MOESM1_ESM.xlsx]

## Sheet: Feuil1
		Methylation analysis			Total number of samples
	Gene expression analysis	YES	NO
	by microarray	2	117		119
	by RNA-seq	3	18		21
	None	75	0		75
					215
