# Supplementary material for: Transcriptomic and epigenetic profiling of ‘diffuse midline gliomas, H3 K27M-mutant’ discriminate two subgroups based on the type of histone H3 mutated and not supratentorial or infratentorial location
Source: Acta Neuropathol Commun. 2018 Nov 5;6:117. doi: 10.1186/s40478-018-0614-1 (PMC6219253; doi:10.1186/s40478-018-0614-1)
Supplement: Supplementary file 2 — Table S2. PCA weights in gene expression analysis of pHGG. Table containing the weights of the 2 first principal components of each of the 120 genes used for the analysis of gene expression of the pHGG by PCA (Fig. 1). (XLSX 14 kb) [file 40478_2018_614_MOESM2_ESM.xlsx]

## Sheet: TableS2
Gene symbol	PC1	PC2
RPS4Y2	0.01827	0.256642
XIST	-0.0203492	-0.228999
FOXG1	0.236662	0.0158167
NPY	0.18844	-0.102462
LHX2	0.182024	0.0224327
H19	-0.0802936	0.122078
MOXD1	0.162289	-0.0231528
NNAT	0.0178998	0.0345799
COL20A1	-0.0996259	0.141391
CRABP1	-0.0324595	-0.103219
NPTX2	0.128123	0.0498577
IRX2	-0.173244	0.00806665
CRLF1	0.0306812	-0.129313
DLX1	0.170009	-0.0659727
OLIG1	-0.140478	0.166891
RPS4Y1	-0.00349387	0.121968
SLC32A1	0.161269	-0.0801839
HOXA7	0.0172816	-0.126117
GAD1	0.128721	0.162286
HOXD3	-0.118038	-0.106482
ACAN	-0.146309	0.044735
NPTX1	0.0355649	0.0423259
STMN2	-0.0267502	-0.00103175
IGF2	-0.025948	0.0478971
WIF1	0.0324444	-0.0853598
NPNT	0.134558	0.0387483
FERMT1	-0.145026	-0.00293133
SYNPR	0.141234	-0.048788
HOXB2	-0.118395	-0.0928738
ALDH1A3	0.0671409	0.163595
BCAS1	-0.138782	0.0407281
AQP1	-0.108837	-0.149945
NKX6-2	-0.063979	-0.111272
CDH19	-0.00708702	0.128517
PRAME	-0.025004	-0.10788
PAX3	-0.0394319	-0.000376527
PI16	-0.118333	-0.14843
CHI3L1	0.0169139	0.00174492
HOXA2	-0.116648	-0.133694
SOX10	-0.12271	0.123505
IRX1	-0.12843	-0.0479362
MET	0.00216944	-0.0173864
CRYM	0.12133	-0.114175
LUZP2	-0.145166	0.0483045
PNOC	0.112109	-0.00400695
KCNE1L	-0.0209288	-0.100318
VIPR2	-0.118968	-0.134129
SLC30A3	-0.0091776	-0.0670103
DLK1	0.0197114	0.147243
RARRES2	0.0811389	0.00334399
DLX5	0.118098	-0.0438177
TRH	0.0689472	0.0265146
VGF	0.00431627	0.116895
OTX1	0.137919	-0.017546
CRH	0.108625	-0.00929602
NEFL	0.0194774	-0.10037
DLX2	0.136523	-0.0389075
MBP	-0.0886885	-0.056502
NTSR2	-0.0934231	-0.156353
DAZL	-0.0608631	0.059075
MNX1	0.0999537	-0.0278421
FZD7	0.132127	-0.0623228
MOBP	-0.072609	-0.102094
POSTN	0.0451359	0.152666
NR2E1	0.130347	-0.00268964
CA10	-0.102758	0.1747
C8orf22	-0.0645952	-0.0481996
DNAH2	-0.0798704	0.0612836
LTF	-0.0154312	-0.0100157
CALB1	0.0286783	-0.0246534
NNMT	-0.0758876	-0.0567482
NGFR	0.0405077	0.0774657
SFRP2	-0.117603	-0.0440965
SLN	0.0252108	-0.000367817
PCP4	-0.0610291	-0.110373
OLIG2	-0.101425	0.151165
SV2B	0.0757701	-0.132835
EBF3	-0.0104561	-0.0419087
TAC3	0.0810264	-0.106123
ELOVL2	0.138135	0.00819729
KLRC1	-0.0789638	0.15286
HBG1	0.047324	-0.00806417
MAG	-0.0721115	-0.0909705
TIMP4	-0.0885954	0.0953217
TKTL1	-0.0876684	-0.0586453
FGFR3	-0.0700702	-0.0877496
IL13RA2	-0.0448372	-0.0533597
NXPH1	-0.0697514	0.136479
ODZ2	-0.0469634	0.00941874
PMP2	-0.0935659	0.0562125
PDLIM4	0.122411	0.0213748
AZGP1	-0.0564852	0.0554992
NEUROD2	0.045745	-0.159862
SCG2	0.0890225	0.0334101
DIO3	-0.0420818	-0.0695894
HBD	0.00736403	-0.0184314
ZFHX4	0.116526	0.0124254
LY6H	-0.0277455	-0.0535158
HOXA4	-0.060347	-0.132536
HBB	0.000494031	-0.0188655
PDGFRA	-0.0423833	0.0509397
HES5	-0.0318014	-0.0898046
FAM5C	-0.105024	0.0552005
HBA2	0.00739674	-0.0129499
MMP9	0.0283577	0.0896053
MGST1	-0.0607386	-0.122634
NEFM	-0.022413	-0.0119083
DAPL1	-0.0378886	-0.0670441
CPNE4	0.0905282	-0.0136533
CD86	-0.00586777	-0.0323533
CRYGD	-0.121569	0.0190454
GAL	0.00542401	0.0169072
DAAM2	-0.109392	-0.101134
COL2A1	0.0489732	-0.0271729
C2orf80	0.053763	0.155
KDM5D	0.023024	0.122416
HLA-DQA1	0.00682605	0.0244486
PRPH	-0.0466236	-0.0163338
NR0B1	-0.113159	0.0797419
CNDP1	-0.0422745	-0.0800146
