# Supplementary material for: Transcriptomic and epigenetic profiling of ‘diffuse midline gliomas, H3 K27M-mutant’ discriminate two subgroups based on the type of histone H3 mutated and not supratentorial or infratentorial location
Source: Acta Neuropathol Commun. 2018 Nov 5;6:117. doi: 10.1186/s40478-018-0614-1 (PMC6219253; doi:10.1186/s40478-018-0614-1)
Supplement: Supplementary file 4 — Table S3. Lists of differentially expressed genes in microarrays data from H3-K27M vs. H3-WT, H3-G34R vs. H3-K27M, H3-G34R vs. H3-WT comparisons (adj p-value< 0.01). (XLSX 174 kb) [file 40478_2018_614_MOESM4_ESM.xlsx]

## Sheet: WTvsG34R
Official gene symbol	logFC	adj.P.Val
OR2B6	-0.4628	1.74047e-06
TRIP4	1.12067	4.69073e-06
RDH13	0.721638	5.32404e-06
KLRD1	-0.636752	1.58013e-05
ANXA1	-1.46116	0.000430452
ZNF438	0.840562	0.000860795
C4orf52	0.980443	0.00113028
GSX2	-1.23265	0.0018833
C3orf14	1.06491	0.00457378
RAMP1	1.39022	0.00457378
TAC3	-2.40248	0.00495156
AIPL1	-0.395738	0.00495156
TMEM22	1.11583	0.00597821
MYL12A	0.648595	0.00799458
PSMD12	-0.563241	0.00799458

## Sheet: K27MvsG34R
Official gene symbol	logFC	adj.P.Val
IRX2	6.48973	9.73311e-25
DLX1	-6.25864	9.24208e-24
DLX2	-5.45637	6.88786e-23
FOXG1	-8.58342	2.69086e-19
ARX	-3.30316	4.59771e-19
PPAPDC1A	4.04536	1.76641e-18
OTX1	-5.56888	2.81275e-18
NPY	-8.28728	8.36005e-18
IRX1	4.89522	6.0347e-16
OLIG1	6.04658	6.43688e-16
OLIG2	5.09073	2.41089e-15
DOCK10	3.05284	3.52008e-15
ZFPM2	2.91766	5.13565e-15
ONECUT2	-3.42616	1.85912e-14
PCK1	-2.22991	2.83789e-14
TAC3	-5.8436	1.1814e-13
LUZP2	4.74849	1.23573e-13
ELOVL2	-3.90928	1.26225e-13
CCNO	-1.8973	1.14147e-12
PTHLH	-1.81622	3.19677e-12
KCND2	3.74687	3.24506e-12
C1QL1	3.98124	3.24506e-12
CXorf57	2.93649	4.42104e-12
CRYM	-5.1716	1.31123e-11
SUSD5	3.45455	1.50758e-11
CSMD3	2.34077	1.53327e-11
SLC32A1	-5.76278	1.89895e-11
CCND1	2.77894	2.44805e-11
ZSWIM5	1.42009	2.72315e-11
HILS1	4.05467	2.72315e-11
FAM162B	2.45693	3.60077e-11
TFAP2B	-3.17239	5.196e-11
MMP16	2.38575	1.91957e-10
HOXD13	-1.52677	2.44387e-10
MEGF11	3.69632	4.53757e-10
RNF182	2.62676	5.24143e-10
ODZ3	2.52615	6.93933e-10
FZD8	-3.58705	1.06546e-09
LYPD1	3.1601	1.19631e-09
FAM89A	3.37086	1.35245e-09
NPNT	-5.20073	1.58445e-09
C2orf27A	1.72943	1.58445e-09
SLITRK5	2.05177	1.67578e-09
EMX2	-3.27302	1.67578e-09
CACNA2D2	2.4858	2.74337e-09
RBP1	3.60774	4.10493e-09
TRIP4	2.18832	4.45892e-09
PCDH7	2.71993	4.70725e-09
RAB34	-2.17007	4.70725e-09
CRYGD	3.6897	5.3517e-09
RAMP1	3.22335	6.45789e-09
NR0B1	2.99446	7.26287e-09
LHFPL3	3.15926	7.57061e-09
GSX2	-2.57647	8.4157e-09
MDFI	2.70358	8.81104e-09
DPP6	2.37004	1.17138e-08
EYA2	2.53381	1.21473e-08
NTRK2	3.30922	1.59257e-08
RUNX1T1	2.52228	1.6004e-08
H2AFY2	1.71245	1.67676e-08
AKAP6	-1.23605	1.77819e-08
NKAIN1	2.79957	1.78194e-08
CHRNA9	-2.08332	1.9734e-08
SOX10	3.48582	2.29079e-08
ATF7IP2	2.13984	3.15633e-08
KCNS1	-2.6785	3.19035e-08
C3orf14	2.26195	3.19765e-08
FEZF2	-2.03087	4.01042e-08
SMOC1	3.26714	4.27298e-08
MOXD1	-6.26845	5.81415e-08
EYA1	3.25654	5.99693e-08
GRPR	-1.2795	6.16873e-08
HOXC13	-1.24839	6.51663e-08
BAMBI	2.65647	7.7165e-08
ARL4D	-1.93571	8.07771e-08
FAM19A5	1.86506	9.73564e-08
MYT1	3.13333	1.00234e-07
PHACTR3	2.77766	1.00234e-07
CA10	4.20088	1.1832e-07
PDLIM4	-3.66871	1.27e-07
FZD7	-4.0506	1.27e-07
MEOX2	-3.00722	1.35501e-07
SLIT2	3.57735	1.43347e-07
UGT8	2.80348	1.74024e-07
PCDH17	2.27264	1.88854e-07
C14orf23	-2.24768	1.99176e-07
ANXA1	-3.16783	2.06635e-07
FOXL2	-1.77315	2.13e-07
TXNIP	2.38223	3.28001e-07
EPHB1	2.4542	3.4117e-07
FAM65B	-2.41922	3.8484e-07
SALL1	-1.48051	3.85941e-07
SPSB1	1.92606	4.04829e-07
ZNF436	-1.17612	4.22568e-07
SLC17A3	-1.00191	4.23412e-07
BHLHE22	-2.88872	4.23412e-07
HTR1D	-0.618863	4.70853e-07
KLHDC8A	-3.41298	4.8872e-07
SULF2	2.64084	5.43205e-07
CNTN1	2.64031	5.51157e-07
SYNPR	-4.3997	5.78753e-07
NR2E1	-4.1677	5.94408e-07
SP8	-3.22239	6.27649e-07
CMBL	1.91387	6.40351e-07
FAM5C	3.61796	6.53065e-07
TSPAN11	2.3718	6.59908e-07
CORO2B	-1.65068	6.59908e-07
DLX5	-4.01809	6.75455e-07
TRAM1L1	1.30618	6.75455e-07
NUAK1	-1.72257	6.81288e-07
ID3	2.58203	8.01303e-07
NXPH1	3.55852	8.03627e-07
HGD	-0.854278	8.55529e-07
RBMS1	2.0088	8.61455e-07
CALCRL	2.16827	9.61603e-07
NHS	-1.68559	1.04633e-06
CDH10	1.8263	1.04633e-06
GAD2	-2.6606	1.06642e-06
UST	1.96442	1.25817e-06
RAB33A	2.23568	1.36681e-06
PCOLCE2	2.35136	1.39448e-06
MMP12	-1.98687	1.43032e-06
HRASLS	2.95375	1.43032e-06
ZFHX4	-4.01691	1.59014e-06
STOX1	-1.95339	1.67027e-06
IL17RA	1.04775	1.67302e-06
GPR1	-1.13735	1.74853e-06
DGKI	1.45543	1.76097e-06
DNER	1.98195	2.03757e-06
OSR1	2.82962	2.17289e-06
ACADL	1.58722	2.23688e-06
ATCAY	2.71218	2.31634e-06
NEDD4L	-3.05257	2.37219e-06
CTTNBP2	1.8247	2.37219e-06
SGCG	-1.81092	2.43506e-06
RALGAPA2	-1.26981	2.54489e-06
DAB2	1.10359	2.54489e-06
KLRD1	-1.33923	2.54489e-06
GDA	-2.80045	2.6938e-06
SFRP2	3.54979	2.74275e-06
PCSK2	-2.66589	2.79188e-06
PBX3	1.7952	2.79188e-06
BCHE	1.63708	2.94599e-06
LRRN2	2.08155	2.98861e-06
CDCA7L	-1.66134	3.0163e-06
PRDM13	-2.3578	3.0163e-06
PLK2	-2.52072	3.18625e-06
PLCH1	-1.90295	3.70047e-06
CDH2	-1.29464	3.7714e-06
GAL3ST1	2.66541	3.82436e-06
ALCAM	1.36979	3.94089e-06
ZNF438	1.76791	4.0542e-06
LRRC16A	-1.74402	4.18888e-06
LYPD6B	-0.895238	4.35907e-06
MCF2	1.64152	5.12629e-06
CAMK2A	-2.21462	5.17905e-06
ENPP1	1.85045	5.17905e-06
SEMA3D	3.06002	5.23364e-06
ENC1	-2.2827	5.57427e-06
ST8SIA1	1.99183	6.18604e-06
ST6GALNAC5	-2.04255	6.89656e-06
BCAR3	-1.93946	7.03375e-06
GALNTL5	-1.19831	7.03375e-06
BCAN	2.53719	7.03375e-06
TUB	1.34243	7.09021e-06
ACAN	4.65096	7.66961e-06
GNAL	1.5379	7.97354e-06
OR2B6	-0.84361	8.04787e-06
CPNE4	-3.737	8.25966e-06
PLS3	-1.53325	8.26112e-06
TIMP3	1.85017	8.38314e-06
FERMT1	3.8599	8.38314e-06
CLEC10A	-1.27156	8.55604e-06
ZNF469	2.32809	8.94205e-06
LTBP1	-2.34399	9.24795e-06
NET1	1.93256	9.42758e-06
DLG2	-1.29972	1.0254e-05
CRH	-2.41792	1.04986e-05
PCBP4	1.23017	1.06428e-05
TMEM2	-1.66468	1.08505e-05
CYP26B1	2.36404	1.08505e-05
SNCAIP	-2.25613	1.0899e-05
ABHD8	-1.35244	1.14278e-05
STAMBPL1	1.17384	1.15066e-05
PDLIM5	1.737	1.19386e-05
TAC1	-1.44998	1.19752e-05
ANGPTL2	1.77868	1.20208e-05
TMEM22	1.94692	1.20516e-05
KANK1	1.80593	1.26287e-05
GRIK4	1.59164	1.26287e-05
SLC38A1	1.58105	1.34221e-05
USP43	2.261	1.41395e-05
GCNT1	-1.6818	1.41395e-05
C6orf223	-0.750032	1.44874e-05
GRIA4	1.66867	1.44874e-05
ADARB2	2.04485	1.53084e-05
TATDN2	0.81731	1.53084e-05
CPA6	-1.03202	1.53084e-05
PABPC5	1.40441	1.53372e-05
DUSP13	-0.687423	1.57871e-05
PLAG1	2.33575	1.65045e-05
CCBE1	-1.29018	1.68902e-05
GNAI1	1.53751	1.75632e-05
AIPL1	-0.832375	1.83752e-05
DNM3	2.28255	1.89705e-05
KIAA1324L	1.46565	1.93372e-05
CXCR7	1.65371	1.95285e-05
TACSTD2	-1.56975	1.96856e-05
SLC1A1	2.09059	2.01155e-05
RNF144A	1.74658	2.01155e-05
AEBP1	2.05429	2.01198e-05
RGS11	2.20158	2.07192e-05
ZBTB47	1.28304	2.07629e-05
LEMD1	-2.88355	2.07629e-05
LHX2	-4.72329	2.10466e-05
WDR72	-0.841382	2.10591e-05
SST	-3.01776	2.14599e-05
LONRF2	-1.54491	2.21462e-05
AFAP1L2	1.97196	2.218e-05
GYPC	1.54627	2.26367e-05
GSG1L	1.74667	2.28505e-05
DOK5	-1.68661	2.40245e-05
CRHBP	-1.79598	2.40245e-05
GDAP1L1	2.17733	2.42692e-05
SLC8A3	2.07201	2.45518e-05
KCNV1	-1.69992	2.55971e-05
LHFPL4	1.96088	2.55971e-05
CCNB3	-1.70794	2.76692e-05
THBS4	2.13786	2.77269e-05
GSS	-0.939415	2.81883e-05
DTX1	1.662	2.87639e-05
MNX1	-2.90367	2.92483e-05
CBLB	0.957165	3.0566e-05
PKNOX2	1.76634	3.60007e-05
LAMB3	-2.54825	3.63846e-05
GAS6	1.29821	3.7164e-05
APC2	1.71669	3.74037e-05
USP51	1.16922	3.86357e-05
ZDHHC2	1.74702	3.94297e-05
SNHG8	1.74541	4.53408e-05
SATB1	1.18768	4.63157e-05
MYL12A	1.27132	4.94478e-05
CCDC17	-0.861105	5.02753e-05
CLIP1	-1.05126	5.07147e-05
SMOC2	2.38315	5.17541e-05
HS6ST2	1.8893	5.33855e-05
SLC22A3	2.06052	5.70425e-05
TNFRSF10B	1.56819	5.83373e-05
CDH20	1.6189	5.97656e-05
SLC25A21	1.46859	6.71504e-05
JPH1	-1.47227	6.72603e-05
DNAH11	-1.29238	7.0647e-05
GPSM1	0.981012	7.0751e-05
PCDH15	2.14219	7.07694e-05
DNAH3	-0.705844	7.12413e-05
EPHA3	-1.7553	7.3499e-05
CR1L	-0.477796	7.44938e-05
CA8	2.36382	7.44938e-05
TPRG1	-0.899024	7.56287e-05
PHOX2B	-0.692836	7.60362e-05
FAM133A	1.28188	7.79305e-05
RDH13	0.963694	7.8632e-05
GRIK3	1.49536	7.96684e-05
FAM153B	-2.63975	7.96684e-05
EFS	1.73476	8.05117e-05
SLC26A7	-1.03245	8.08134e-05
KIAA0182	-1.62925	8.16541e-05
PARP8	1.42242	8.24904e-05
RHOJ	-1.89475	8.82718e-05
VPS37B	-2.83504	8.82718e-05
ST3GAL4	-1.44161	8.97751e-05
SCG2	-3.31959	9.48882e-05
NCAM1	1.23538	9.48882e-05
SCGN	-2.00563	9.92535e-05
PDE10A	1.25716	0.000100195
TMEM45A	1.5566	0.000105174
RAPGEFL1	-1.18505	0.000105174
COMP	1.99149	0.000111528
GRID1	1.33207	0.000111528
KIF19	2.51897	0.000112986
ITGA2	-1.18982	0.000113238
KCNQ2	2.2932	0.000116851
PSMD12	-1.20307	0.000121479
NFE2L3	1.47429	0.000121479
ANTXR1	1.42308	0.000124485
SFMBT2	-1.13728	0.000124485
TMEM216	1.48363	0.000129731
HIST1H4K	1.64442	0.000129793
CHCHD7	1.55935	0.000134005
AMOTL2	2.18178	0.000134005
CREG2	-2.06556	0.000139978
NPR3	-1.39835	0.000141246
SLC6A15	2.13723	0.000144558
METTL7B	-1.90559	0.000144558
HS3ST1	2.5617	0.000144847
WNT5A	2.24342	0.000147454
C1orf204	0.974018	0.000148952
AHCYL2	-1.122	0.000159817
NCALD	1.53421	0.000162895
EYA4	-1.88333	0.00016292
OPCML	2.71376	0.000165983
KCNIP3	1.60855	0.000172369
PIPOX	-2.00751	0.000172369
WDR91	-0.781526	0.000173107
SYNE2	-1.16322	0.000178701
ABI3BP	2.01029	0.000179687
VRK2	1.48865	0.000189764
ARAP2	-1.38409	0.000191834
CMTM5	1.82528	0.000194774
NHLH1	-1.97091	0.000197181
C5orf39	-1.5593	0.000198526
BAHCC1	1.12475	0.000203524
ISM2	-0.851386	0.000207227
CACNG3	-1.4191	0.000207401
BMP2	2.30118	0.000208609
SNAI1	2.04858	0.000214443
KCNH8	1.40736	0.000219645
GIT1	-1.09115	0.000222767
CNOT10	0.571656	0.000235624
BICD1	-1.29693	0.000238109
LPHN3	1.22454	0.000238109
WWTR1	-1.6342	0.000242289
UNC13B	1.22982	0.000248335
PLSCR4	1.33286	0.000254899
GLT25D2	-1.97177	0.000256115
GATM	1.75299	0.000265061
CACNA1H	1.67526	0.000265061
ARHGAP26	-1.22668	0.000266485
C20orf103	-1.98089	0.000283221
MYO15A	-1.37607	0.000284391
GLIS1	2.82596	0.00029042
FGD4	-1.2929	0.000300945
EFNB2	-1.70716	0.000301242
LRRC4C	1.23993	0.000301242
ICA1	1.22443	0.000301242
ABCA4	-0.720559	0.0003117
ODZ2	2.62842	0.000314838
GHR	1.1911	0.000317886
DNAJC1	1.13675	0.000326647
C9orf140	1.69318	0.000329885
FCER1A	-1.36497	0.000330661
PLA2G5	-2.77676	0.000331125
STX1A	-1.68225	0.000335613
C1orf115	-1.79398	0.000344111
SLC26A4	-0.603129	0.00034761
PART1	-0.777562	0.000348175
CDK5R1	-1.13474	0.0003509
GPR155	1.24391	0.000361064
CNN3	-1.17872	0.000361516
TCF7L2	1.78438	0.000361516
FAM155A	1.7594	0.000361516
RASGRF2	-1.39538	0.000362102
ASTN1	1.34578	0.000366467
CADPS	1.99737	0.00037225
ADAMDEC1	-1.6824	0.000375698
B3GNT7	1.92853	0.000375698
ICAM5	-2.49906	0.00037694
MID2	0.888284	0.000379885
AKR1C3	2.29364	0.000379885
CCT8L2	-0.485726	0.000384856
TRPC4	1.07751	0.000402232
PRMT8	-1.6585	0.00040798
ACTN2	-1.40744	0.00040798
GUCY1B2	-2.24375	0.000408295
KIAA1161	-0.858617	0.000419742
TBR1	-0.606178	0.000432095
ABLIM3	1.4612	0.000435595
SGTB	-1.06067	0.000444906
CYP4V2	1.03983	0.000444906
PIWIL1	0.863101	0.000444906
FCHSD2	0.775719	0.000448673
LGR5	1.54469	0.000463689
KISS1	-1.05784	0.000479985
HIST1H4J	1.81209	0.000480001
PAPLN	-1.79327	0.000491886
TTC39C	1.15389	0.000492016
GLP2R	-0.929601	0.000494139
C19orf52	-0.506093	0.000494139
NRN1	-2.54768	0.000496637
MAPK1	-0.654777	0.000511862
TCEA3	-1.55014	0.000515403
C11orf63	1.19917	0.000528665
ABCG1	1.11794	0.000551166
SIGLEC12	-0.824239	0.000551166
RIN3	0.992238	0.000551772
SLIT1	2.22093	0.000557304
SLAIN2	-0.658323	0.000560475
IGLON5	1.6241	0.000561241
FAM35A	0.846033	0.000565574
C2orf89	-1.38884	0.000575491
ZNF385D	-1.63013	0.000577531
GJA3	-1.20993	0.000583224
CLEC2B	2.08434	0.000589558
SLCO1C1	-1.76768	0.000596638
DGKZ	-1.17116	0.000598782
C1orf53	-1.62549	0.000602441
RILPL1	-0.781665	0.000610617
SGSM1	1.41886	0.00062638
GJB5	-0.504066	0.00063799
ABCC12	-2.23847	0.000643454
SLC1A3	-1.42812	0.000643454
ASB13	0.906611	0.000659579
GLRA2	-1.66935	0.000666283
ROR2	2.20847	0.000666748
WDR47	-1.35033	0.000673275
JAK2	-0.749453	0.00067617
FOXD1	-1.93956	0.000678963
PCSK5	-1.44496	0.000689742
SLITRK3	1.7225	0.000690375
B3GNT2	-1.08182	0.000696304
CES1	-1.71129	0.000698978
C1orf106	1.42604	0.000700031
WNT7B	1.30778	0.000702968
CBX2	0.91121	0.000713423
SSX2IP	-0.999934	0.000715545
NTRK3	1.63993	0.000715545
ID2	1.59381	0.000717663
AGRN	1.06054	0.000718679
BAIAP2	-1.51868	0.000721329
ARRDC4	1.63814	0.000726611
TFAP2A	-0.84202	0.000745789
CDKN1C	1.9585	0.000751129
JPH3	1.78052	0.000751129
HTR1A	-0.637917	0.000751308
DAOA	-0.386097	0.000751435
NKD1	1.30688	0.000751618
TFPI	1.60842	0.00075358
TSHZ3	1.32585	0.000757829
SALL4	-1.48405	0.000758347
DOCK3	1.23432	0.000769166
OTP	-0.944647	0.000769686
CTH	-1.2236	0.000774778
B3GALNT1	0.749384	0.000774778
RIN2	0.923457	0.00078159
KLHL9	0.947131	0.000793199
NCAM2	1.58358	0.000793369
C12orf34	1.6035	0.000794797
HIST1H1B	1.85816	0.000803455
GLIPR2	1.41598	0.000809519
BCAS1	2.88786	0.00081815
RASD2	-1.43004	0.000822605
SLC47A1	-1.26856	0.000823649
SLC13A5	-1.9085	0.000828525
C9orf68	0.647441	0.00084195
LMO4	-1.32486	0.000845209
CAPN6	-0.852309	0.000845209
HEG1	-1.12701	0.000845209
GPD1	-2.49805	0.000848274
ATXN7L1	-0.973848	0.000849007
ETS1	0.906133	0.00085379
ALDH1L2	1.11699	0.00086084
GPR18	-0.506511	0.000863133
ABCA13	-1.03903	0.000866843
SMAD9	1.49217	0.000874175
XYLT1	1.95212	0.000879428
ZNF831	-0.931355	0.000880753
FUT4	0.807672	0.000892509
TEF	-1.28282	0.000893739
GALR1	2.32185	0.000902907
GPR17	2.55602	0.000913089
SGCD	1.3999	0.000913089
LOXL3	1.08811	0.000916696
CHRNA6	-1.25185	0.00091813
HKDC1	-1.63782	0.000934174
ADAMTS5	1.45348	0.000970029
YIPF1	0.722061	0.000974339
LMO1	-2.36709	0.000996012
NCDN	-1.41425	0.000996462
C8orf83	0.830246	0.000996541
PPARG	1.511	0.000997153
PRRX1	1.85332	0.000998443
C20orf106	-0.934387	0.00102053
ID1	1.87976	0.00104238
SYNJ1	-0.773611	0.00105674
MID1IP1	-0.90745	0.00107136
CHIC1	-0.774234	0.00107136
TBX2	-1.75768	0.00109477
TMEM121	1.26943	0.00110985
TLK1	-0.881906	0.00111274
EGF	-1.27815	0.00111298
TIMP4	2.58392	0.00111789
FAM135B	1.58291	0.00113536
ZNF385A	-1.23916	0.00114509
PROX1	-0.934488	0.00116282
ARAP1	0.687609	0.00117496
GPR6	-0.703952	0.00117496
CUZD1	1.0841	0.00117585
HOXD11	-0.453912	0.0011987
CALCR	-0.62677	0.0011987
CHD7	0.992853	0.00120177
INSM1	2.74923	0.00120688
CHSY3	-1.17789	0.00120688
SOCS2	-2.37123	0.00122069
GRID2	1.37705	0.00122786
TEX15	-0.766512	0.00122786
IDS	-1.07508	0.00123133
TLE4	1.37561	0.0012327
IPCEF1	-0.916374	0.00124607
FGF14	1.93358	0.00124908
RNF13	0.835193	0.00124961
PJA2	-0.797613	0.00127749
PPL	-1.8461	0.00128873
C7orf53	-0.999986	0.00129865
BIN1	1.33698	0.00132671
KALRN	-1.52968	0.00132841
KRT17	-0.86406	0.00133056
C5orf38	1.56324	0.00133056
BLK	-0.670065	0.00134865
EFNB1	-1.20272	0.00135102
FCRL3	-0.437789	0.00135756
C20orf85	-0.54314	0.00136275
RFFL	-1.0791	0.00136501
CNR1	-2.10364	0.0013662
GRIP2	-1.06872	0.0013662
PDE4A	1.22984	0.0013679
AIM2	1.41682	0.00137458
ST6GAL1	1.31032	0.00138121
TTYH3	-1.22093	0.0013977
STIM2	-0.878365	0.00140758
DBH	-0.571504	0.00142266
CAMK1G	-1.8192	0.00142266
NPY5R	1.90129	0.00143632
SPDYA	-0.71405	0.00144362
MARCH1	0.892834	0.00147938
SH3D19	1.25179	0.00149681
HIVEP3	-1.14849	0.00154438
ST6GALNAC3	1.17981	0.00155052
RPSAP52	1.074	0.00156615
DPYSL4	0.975487	0.00157659
LHX4	-0.453357	0.00157659
NECAB3	-0.765251	0.00160129
APPL1	0.761262	0.00160129
KCNH7	-1.38946	0.00162285
NAGPA	-0.700293	0.00162855
CADM2	1.66143	0.00162988
ADAMTS6	-1.04094	0.00163549
MED13L	0.844262	0.00165234
CHD1	-0.948523	0.00168374
OLIG3	-1.28166	0.0016881
CNKSR2	-0.954719	0.00169041
SATB2	-2.3844	0.00169586
TMC7	-0.816075	0.00169732
FZD1	-0.995434	0.0017026
FAM57B	1.03578	0.00172524
POU4F3	-1.2608	0.00172713
GABRR1	-0.47387	0.00173127
RASGRP1	-1.92787	0.00173223
RASSF2	1.2164	0.00173223
SYCP2	0.71685	0.00177771
GPRC5C	1.44522	0.00178147
NEURL4	-0.816726	0.00178147
IGSF21	2.3174	0.00180797
NAPB	-1.33997	0.00183454
GABRA4	-1.06285	0.00184379
TTC12	-1.17873	0.00184379
PRDM12	-1.24088	0.00184796
ASPHD1	-1.99858	0.00184796
FGFBP1	-0.485635	0.00189246
HFM1	0.718074	0.00189896
DIRAS2	-1.86926	0.00194165
RNMTL1	-0.759251	0.00194165
STEAP1	1.32561	0.00194165
RAI2	1.12494	0.00198943
KIAA0368	-0.682537	0.00199415
SCG3	1.73527	0.00201194
KLRC1	3.28464	0.00201418
LTB4R	-0.64934	0.00201646
ACVR2B	0.925859	0.0020439
GALNT14	1.98942	0.00204447
TMEM131	-0.972235	0.00204531
C6orf141	-2.16525	0.00205275
TRIP6	-1.14222	0.00206648
C1QL3	-1.0148	0.00207763
FADS6	-0.77958	0.00207763
ZBED5	0.695963	0.00207763
SUB1	-0.80166	0.00208011
NKX2-2	2.3232	0.00213244
ZNF786	-0.562989	0.00216488
CASP6	-0.939596	0.0021715
SLC10A4	-2.36156	0.00220206
FAM69B	1.08862	0.00220999
DISP1	0.995684	0.00221938
NLK	-0.735655	0.00222087
C21orf62	-2.65645	0.00222445
SLC17A7	-1.0947	0.00223096
SCD5	1.16245	0.00225769
NEUROD2	-3.23878	0.00227451
TBC1D22B	-0.739303	0.00227641
ARNTL	-1.41842	0.00228091
VILL	1.42099	0.00228509
SOX9	-1.0646	0.00230397
UNC5D	-1.33063	0.00230397
RAB3IL1	0.831547	0.00230619
C1orf173	-1.59068	0.00231586
FOXE1	-0.533052	0.00232855
SLC44A1	1.22046	0.00232855
ZNF483	-0.99702	0.00232855
MLL2	-0.79919	0.00232855
TSHZ1	0.822333	0.00232855
MINK1	-0.845989	0.00234756
AADAT	0.736496	0.00235624
CITED2	-1.11681	0.00236658
SLC41A3	0.763058	0.00237743
ATP1A4	-1.09409	0.00240622
NID2	1.36881	0.0024393
CLEC4G	-1.08457	0.0024393
OBFC2A	0.829998	0.00251679
RREB1	-1.15812	0.0025213
KIAA1430	0.736016	0.0025213
ARSE	-0.638964	0.00254249
C1orf226	1.19357	0.00256701
CLIC1	-1.18752	0.00257006
CDH6	-1.38865	0.00259637
NETO2	-1.35831	0.00259796
BCDIN3D	0.962236	0.00260546
LPAR4	1.47506	0.00262296
RADIL	0.989063	0.00265863
VPREB3	-0.937098	0.00266353
DNAH2	3.25491	0.00269061
C5orf30	-0.910715	0.00269405
CXXC4	0.99201	0.00271617
HIBADH	0.891884	0.00271713
S100A13	-1.48796	0.00272243
SLC2A4	-0.713025	0.00272375
SYT5	-0.854141	0.00272586
MPZL1	1.10226	0.00279727
CCKBR	-1.46532	0.00279858
C11orf75	1.15063	0.00280184
RAP2A	0.975502	0.0028098
TMSB15B	1.35392	0.0028159
GPR123	1.39435	0.00283759
SOX8	1.25597	0.00283759
GSG1	-1.21886	0.00287579
JAG1	-1.47935	0.00287579
SLC26A8	-0.549056	0.00287579
TADA2A	-0.505621	0.00287579
TBX21	1.36954	0.00287579
GNB4	0.987667	0.00287956
LITAF	-0.999968	0.00287956
IGSF9	1.59487	0.00288388
CTNND1	-0.861818	0.00288587
NLN	-0.7809	0.00288587
CTBP2	0.947216	0.00289089
LGI4	-2.24566	0.00291854
GFPT2	2.13242	0.00292019
SUSD4	1.5808	0.00296811
PRRX2	2.39758	0.00297189
ANKRD34B	-0.587874	0.00297189
VGLL4	0.740866	0.00300922
NR3C2	-1.4729	0.00308373
C20orf26	-1.90599	0.00308719
GNA14	-1.03124	0.00309497
FAM36A	0.977049	0.00309497
FBXO2	2.00936	0.00311478
TBC1D26	-0.803807	0.00312718
LONRF1	-0.758464	0.00312946
MAP9	0.832643	0.00316476
AP1S2	-1.28287	0.00316476
CPE	1.06434	0.00316476
RNF135	0.980516	0.00318313
TBC1D25	-0.528408	0.003193
FAM105A	0.957466	0.00322036
ZNF503	1.01144	0.00322617
GRIK2	1.38402	0.00322617
RGS8	-0.760849	0.00324081
ARHGAP22	1.31959	0.00326103
COL4A6	-1.8076	0.00330895
RTKN	1.08812	0.00331017
TMSB15A	1.73378	0.00334724
GRIK1	1.83977	0.00334724
EXTL1	2.18758	0.00337994
TFAP2C	-0.917418	0.00340295
SYT9	1.02201	0.00340733
TNFSF14	-0.732649	0.00342618
C8orf4	-1.53635	0.00346052
DNASE1L1	-0.682374	0.0034617
JAKMIP3	1.12537	0.0034617
DCAF4L2	1.26922	0.00352206
APBB2	1.24118	0.00352206
CYP2J2	-1.49165	0.00352206
XAGE3	-0.964746	0.00353049
LRRC8E	-0.703629	0.00354397
TMTC2	-1.1477	0.00356247
STEAP2	1.00429	0.00356247
LPIN1	1.22271	0.00356247
FBXW7	-1.13686	0.00356247
DENND5B	-0.949564	0.00359888
PAPD5	-0.520818	0.00360005
DAAM1	-1.14288	0.00360405
DSCAML1	1.39216	0.00362415
PPP2R2B	1.00319	0.00363337
EPHA8	-0.552238	0.00365038
HOXB2	3.62159	0.00365228
PCDH10	1.0101	0.00368407
AHNAK	1.4277	0.00369526
PAH	-0.642456	0.00373061
IFRD1	-0.747677	0.00376999
HS3ST2	-1.442	0.00379306
GPR63	0.461562	0.00381342
PSAPL1	-0.430315	0.00384454
F3	-1.61371	0.00390679
GAMT	0.924122	0.0039617
TASP1	-0.61377	0.00404817
GPR26	-1.66081	0.0040879
MARCH3	1.45976	0.00412903
ETNK2	0.953071	0.00413265
ABHD14A	0.962345	0.00413869
LIMK2	1.0458	0.00417701
BAG2	0.886715	0.00420168
C4orf52	1.71439	0.00421723
SAMD11	2.22711	0.00422367
MAPK6	-0.854717	0.00422367
LIMK1	-0.849719	0.00422928
ZNF167	0.701209	0.00423447
CPLX2	-1.44567	0.00423447
DPYSL5	-1.2473	0.00425762
AOX1	1.20915	0.00425902
FAM101A	1.59274	0.00426111
DRG2	1.46868	0.00426111
LACTB	-0.58887	0.00439919
PABPC4L	1.30106	0.00442316
PRDM9	-0.627274	0.00442316
COL9A2	1.66352	0.00442316
CCDC8	-1.85168	0.00442316
NPTXR	-1.65685	0.00442316
RAB40B	-0.860257	0.00442316
RANBP17	1.26048	0.00442316
EHD3	0.9575	0.00443277
LRFN4	0.924996	0.00443929
ARFGEF2	-0.644184	0.00445369
GRAMD2	0.977432	0.00446169
B3GAT1	1.04623	0.00448045
ITM2A	1.69502	0.00454629
HOXD10	-0.623963	0.00454629
PSG8	-0.669338	0.00458848
FZR1	-0.687386	0.00460395
HSD17B3	-1.15233	0.00467121
VIPR2	2.76298	0.00467121
SETMAR	0.661188	0.00470258
MEF2A	-0.64492	0.00471094
CACNA1D	0.997315	0.00475052
SHD	2.00867	0.00475052
CHODL	2.59446	0.00476817
MNT	-0.580638	0.00477968
PIN1	-0.655692	0.00480726
DHRS3	1.16495	0.0048296
2011-09-01	-1.01453	0.0048413
FAAH2	-0.764576	0.00487083
ALDH7A1	1.1573	0.00487716
COL6A1	1.11934	0.00488212
ZNF467	1.00686	0.00494381
NTNG2	1.46439	0.00497644
FAM70A	1.33992	0.00497698
ANKRD9	-1.09035	0.00500307
PTPRT	2.42601	0.00500321
DHRS11	-0.839766	0.00500857
MEGF6	1.60028	0.00500857
HOMER3	-1.00975	0.00500974
FANCE	0.664212	0.00503459
ORAI1	-0.795213	0.00512685
NDEL1	-0.95181	0.00517453
C20orf201	1.30383	0.00525343
OPRD1	-0.618285	0.00525343
EPB41L3	1.37773	0.00525981
SDK1	-0.930612	0.00526524
PUS3	0.733516	0.00526742
KCNS3	1.67968	0.00530703
TIMM22	-0.823824	0.00547836
DEDD2	-0.507304	0.00552631
SV2B	-2.4975	0.00554609
MED23	-0.581031	0.00554609
FRMPD4	-1.06144	0.00557444
ITPRIP	-0.951301	0.00557444
CYLC1	-0.559858	0.00561728
RBPMS2	-0.971341	0.00562353
GDPD5	0.884218	0.0056409
BCL7B	-0.873868	0.0056409
RASAL1	-1.29718	0.0056409
SEMA5A	1.49035	0.00582353
SMTNL2	0.79626	0.00583388
PCSK6	1.55261	0.00583388
NGB	-0.889404	0.00585972
PNOC	-1.98008	0.00588887
C9orf41	-0.594458	0.00593969
CMTM6	0.696049	0.00594013
SH3GL3	1.52674	0.00595695
TMEM86B	-0.885429	0.00597891
TRPC3	1.09719	0.00598491
KLRK1	2.47173	0.0059851
ODC1	1.1073	0.00600922
C9orf135	-0.610669	0.0060413
MAST3	-0.945249	0.0060413
ENPP4	1.07023	0.00612352
FGF12	1.4277	0.00621111
CACNB1	-1.21728	0.00623902
PTPMT1	0.618123	0.00623902
AGT	1.58391	0.00623902
LRAT	1.96784	0.00623902
FAM71E1	1.37416	0.00623902
SSBP2	-0.847156	0.00623902
PRAMEF22	-1.43922	0.00633465
NKAIN4	1.34519	0.00633465
TMEM200A	1.82454	0.00635449
MUCL1	-0.626057	0.00636923
ITM2C	1.13876	0.00636976
OLFM4	-0.706881	0.00637724
SERAC1	-0.75913	0.00654321
SLC12A6	-0.601297	0.00661853
RGS9	1.77462	0.00664792
HSPA5	0.78009	0.00668932
NUP153	-0.569782	0.00669423
FAM89B	0.564796	0.00669423
C3orf39	0.809752	0.00670123
REEP1	0.980239	0.00675027
MATN2	1.46569	0.00675452
MBOAT1	-1.01402	0.00679883
GPD1L	1.19327	0.00681486
RUNDC1	-0.583161	0.00682113
SLC44A5	1.14257	0.00682113
MAML3	-1.11958	0.00682113
MYOM1	1.38147	0.00691242
C20orf108	-0.843444	0.0069379
SPEG	1.03782	0.00699633
HES1	-0.968157	0.00701543
TBC1D8B	0.619163	0.00704958
EPHA5	-1.65389	0.00708531
NMNAT3	1.59595	0.0070928
CPT1A	1.13244	0.00710951
EXTL3	-0.712483	0.00711401
FAM100A	-0.730514	0.00718871
DSCAM	1.48054	0.00720588
JAGN1	0.714984	0.00724533
PITPNM2	-0.987443	0.00724533
STRN3	-0.724607	0.00724533
KLHL34	-0.603945	0.00726267
NCEH1	-0.922461	0.00732335
OSCAR	1.13209	0.00734532
KIT	1.62828	0.00734532
LPCAT1	0.818785	0.00735639
LOXHD1	-0.339936	0.00744165
IL17RD	1.26937	0.00744438
CECR1	-0.876927	0.00745371
LASP1	-0.612732	0.00745371
ASPRV1	0.910635	0.00746028
EPHA4	-1.30981	0.00751489
GLT8D1	0.589903	0.00760265
MEF2D	-0.762243	0.00766281
C1orf87	-0.558146	0.00770261
LGI2	-2.12072	0.00770261
CHST15	1.19945	0.00770261
NPY1R	1.37673	0.00773609
CTAGE1	-0.375534	0.00788145
CACNG6	1.79373	0.00793379
RIPPLY2	0.780038	0.00800823
RBM11	0.927622	0.00801564
ROBO2	-1.39168	0.00803129
RORA	0.883054	0.00803129
TBX4	-0.633709	0.00806838
KIRREL3	-1.97646	0.00815337
NFYA	0.620662	0.00815337
OTUD5	-0.46313	0.00817676
WNT16	-0.683091	0.0083257
SPCS2	0.710116	0.00834265
HAND2	-0.719937	0.00834265
ATP6V0A4	1.76234	0.00835338
SNX11	-0.621416	0.00835585
SSH1	-0.685697	0.00835923
ZNF771	-0.494761	0.00843761
CYP26A1	-0.687258	0.0084595
MTHFSD	-0.68477	0.00848815
CDKN2A	-1.81896	0.00867559
ABHD3	-0.596344	0.00869513
UGDH	0.75926	0.0087321
CA7	-0.450777	0.00876726
USP44	0.89026	0.00886725
ARSI	-0.728102	0.00888801
ARSF	-1.18377	0.0089821
FBLN2	2.30365	0.00899587
KCNT2	0.928291	0.00906989
SLCO4A1	1.61153	0.00907868
CSPG4	1.85165	0.00909729
AFF2	1.14232	0.00911429
PTPRM	1.17493	0.00916496
ETV3L	-0.505476	0.00918322
KIF1B	-0.742404	0.00921878
SLC25A37	-0.773815	0.00922992
PARD6G	0.657008	0.0093321
ATP6V1B1	-1.04972	0.00939962
CHST8	2.31672	0.00939962
LRRC70	-0.470293	0.00940645
ITFG1	-0.769288	0.0094338
PKLR	-0.749519	0.0094338
GDI1	-0.711541	0.0094464
ZMYND8	-0.924948	0.00947343
C16orf70	-0.608738	0.00949498
TFPI2	-2.05578	0.00959039
NUDT10	0.781068	0.00973741
TOM1L2	-0.969489	0.00981572
HFE	-0.502721	0.00986168
PLEKHF1	0.823543	0.0098675
DOK1	0.7288	0.0098675
HPRT1	-1.04896	0.00992086
IL12RB2	-0.476095	0.00992213
MAP7D3	-0.572353	0.00992613

## Sheet: WTvsK27M
Official gene symbol	logFC	adj.P.Val
RAB34	2.08844	1.89072e-18
LHX2	4.56637	1.89072e-18
TFPI	-1.98337	2.03267e-14
CRYGD	-2.55638	3.60879e-14
VAX2	2.41552	1.06223e-13
FAM162B	-1.98593	1.97173e-13
SFRP2	-2.7023	2.10722e-13
ACADL	-1.21136	1.3652e-12
VPS37B	1.83172	2.43467e-12
FOXG1	4.35597	2.98749e-12
PDLIM4	2.53656	3.45639e-12
ELOVL2	2.46492	3.45639e-12
CALCRL	-1.65334	1.03518e-11
DAAM2	-2.48321	1.13863e-11
EEPD1	-1.58569	1.40895e-11
NHS	1.29977	1.77038e-11
ACAN	-3.08684	1.77038e-11
OCEL1	0.63576	5.7949e-11
GNB4	-1.00531	8.83742e-11
THBS4	-2.30811	1.03337e-10
HS3ST1	-2.03156	1.43661e-10
IRX2	-2.95588	1.68154e-10
PEA15	-0.914567	2.8667e-10
GLIPR2	-1.2494	4.78921e-10
RNF182	-1.54182	5.70565e-10
STON1	-1.52754	7.70613e-10
ABI3BP	-1.4071	7.73621e-10
DOCK10	-1.16725	7.73621e-10
FANCE	-0.713511	8.18717e-10
CHCHD7	-1.19452	9.74582e-10
C1orf53	1.5047	1.01816e-09
GRHL1	-0.894306	1.03706e-09
KCNS1	1.5316	1.12996e-09
SUSD5	-1.74372	1.26997e-09
ADARB2	-1.84602	1.50375e-09
FOXN4	-1.5454	1.50375e-09
NR2E1	2.36987	1.50375e-09
SMOC1	-2.08201	1.7317e-09
ZFHX4	2.20413	1.76138e-09
VIPR2	-2.55932	1.94124e-09
CCDC8	2.07971	2.18115e-09
OTX1	2.29882	2.44897e-09
GALNTL2	-1.60753	2.58961e-09
SEMA3D	-1.95587	2.91953e-09
LUZP2	-2.46091	4.16256e-09
CLEC2B	-1.45835	4.25027e-09
SIRT2	-1.29118	4.29992e-09
KLF8	-0.915355	4.29992e-09
NR0B1	-2.12037	4.29992e-09
UBE2B	0.578703	4.29992e-09
OSR1	-1.43624	4.6057e-09
ITFG1	0.69999	4.62741e-09
NR3C2	1.34958	4.70912e-09
CNTN1	-1.86283	4.75178e-09
TBX15	1.28615	5.02575e-09
ANGPTL2	-1.28246	5.02575e-09
UGT8	-1.76026	5.06679e-09
RAPGEFL1	0.859004	5.45282e-09
NMU	-1.98345	5.81208e-09
TMSB15A	-1.64645	6.39745e-09
TCEA3	1.72679	7.99727e-09
NET1	-1.06449	9.0263e-09
PI16	-2.54155	9.20284e-09
PBX3	-1.21728	9.83445e-09
WNT5A	-1.66417	9.97987e-09
ARX	1.96626	9.99867e-09
PLAG1	-1.75889	1.02555e-08
EN1	1.72439	1.02555e-08
RASL12	-1.3256	1.02555e-08
FZD7	2.37568	1.02555e-08
NPY	3.0007	1.11938e-08
SOX10	-2.48744	1.14735e-08
NPTX2	3.02184	1.17716e-08
RGS11	-1.60595	1.17716e-08
AMOTL2	-1.26226	1.27875e-08
TBC1D25	0.517024	1.61117e-08
CACNG3	1.13715	1.6295e-08
MYO7B	-1.78308	1.77449e-08
PDE4DIP	-1.11444	2.11186e-08
CXorf57	-1.5837	2.11186e-08
HRASLS	-1.65422	2.16253e-08
GLIS1	-1.76052	2.17667e-08
MMP16	-1.18488	2.18829e-08
GAL3ST1	-1.64334	2.39834e-08
MARCKS	-0.650328	2.40123e-08
HEY1	-1.08436	2.4804e-08
BCAS1	-2.49903	2.50772e-08
GLUD1	-0.865916	2.50772e-08
NMB	-1.6438	2.50772e-08
TROAP	-0.989068	2.91829e-08
AKR1C3	-1.54468	3.09784e-08
ST3GAL4	0.946419	3.09784e-08
FGD3	-0.968532	3.21352e-08
GLUD2	-0.932337	3.21352e-08
EPHB1	-1.33824	3.33756e-08
PTHLH	1.10883	3.33756e-08
GFAP	-1.71826	3.51355e-08
TTC12	1.24527	3.56313e-08
SYNJ1	0.607036	3.66661e-08
TRAM1L1	-0.819967	3.66661e-08
SLC32A1	2.65012	3.71302e-08
RARRES2	2.40132	3.71302e-08
ARHGEF10L	-0.731088	3.72383e-08
GPX8	1.07182	3.72383e-08
TIMP3	-1.27715	4.27531e-08
ANKRD43	1.17969	4.31905e-08
SOX6	-1.29769	4.64792e-08
RIPK2	-0.676668	4.71844e-08
C6orf154	1.15935	4.77472e-08
SYNPO2	-1.49239	4.77472e-08
C1orf226	-1.06233	5.15696e-08
DGKI	-0.934021	5.24331e-08
PMP2	-2.17355	5.76591e-08
NRN1	1.65218	6.2486e-08
SPATA2L	0.711192	6.2486e-08
PHACTR3	-1.61047	6.2486e-08
2002-09-01	-0.519513	6.397e-08
AMN1	0.448653	6.39978e-08
CAMK1G	1.59679	6.56166e-08
NCDN	0.956406	6.56166e-08
MADD	0.489486	7.09275e-08
ACRV1	-0.787486	7.12601e-08
ASAP3	-0.734379	7.13712e-08
SLC1A1	-1.32901	7.27312e-08
FIGN	-1.04669	7.61289e-08
TCF15	-0.937457	7.82157e-08
HRH3	0.706114	7.82157e-08
KCNH8	-1.23236	8.14797e-08
LRFN4	-0.708038	8.14797e-08
MAP1LC3A	0.894091	8.64016e-08
FERMT1	-2.34186	9.41515e-08
ARSE	0.644002	9.41515e-08
C1QL1	-1.85433	9.52326e-08
FZD8	1.60354	9.52326e-08
CHM	0.560897	9.95823e-08
ATP6V1B1	0.828036	1.06319e-07
SATB2	1.73576	1.08003e-07
ASPM	-0.920626	1.1177e-07
C2orf72	-1.20683	1.1322e-07
IRX1	-2.06339	1.21281e-07
STK17B	-0.879352	1.24665e-07
CTNND2	-1.11799	1.26017e-07
PPARG	-0.916316	1.33422e-07
FOXD1	1.66386	1.42987e-07
MINK1	0.588574	1.45036e-07
C1orf198	-0.991109	1.47274e-07
NXT2	-1.08049	1.51035e-07
TJP2	-1.17256	1.56778e-07
MCF2	-1.0841	1.69986e-07
PRICKLE3	0.467498	1.76325e-07
UBE2C	-0.972155	1.80438e-07
CMTM5	-1.65779	1.86474e-07
CCNO	1.54323	1.87005e-07
SULF2	-1.36549	1.89523e-07
KIF15	-0.733944	1.89523e-07
MAP3K13	-0.602451	2.13913e-07
DGKZ	0.847198	2.13913e-07
PAG1	-0.754262	2.13913e-07
NKAIN1	-1.55012	2.13913e-07
TTC33	0.41647	2.21507e-07
COQ10A	0.779088	2.25023e-07
AR	-1.23608	2.69733e-07
FAM50B	1.41614	2.69733e-07
BCAN	-1.82427	2.77329e-07
GRHL3	-1.23304	2.77329e-07
SYT5	0.870618	2.79484e-07
MAPRE1	-0.435083	2.82099e-07
TBX21	-0.962827	2.8861e-07
ARHGAP25	-0.743292	2.90555e-07
DLX1	2.45487	2.98214e-07
ONECUT2	1.46448	3.07454e-07
ZFPM2	-1.29472	3.09742e-07
ASPRV1	-0.866324	3.11146e-07
NKAIN4	-1.60751	3.11146e-07
GNG4	-1.34427	3.23114e-07
C22orf15	0.52181	3.31838e-07
CENPJ	-0.755574	3.51792e-07
DLAT	0.484862	3.6806e-07
NECAP1	0.507899	3.72373e-07
AGT	-1.70371	3.72373e-07
ATP6V1H	0.542786	3.90884e-07
PIF1	-0.779797	3.91572e-07
E2F2	-0.966064	3.91572e-07
BIRC5	-1.00792	3.91572e-07
SLC25A21	-0.869019	3.91572e-07
TUG1	-0.455487	3.91572e-07
SLC22A3	-1.22136	3.98843e-07
C11orf75	-0.825984	4.14073e-07
C11orf63	-0.923029	4.23717e-07
NTRK2	-1.77268	4.23717e-07
KALRN	1.19698	4.26381e-07
DLX2	1.91615	4.59011e-07
KAL1	-1.79219	4.75644e-07
LAMB3	1.33857	4.75644e-07
PHKG2	0.365579	4.89309e-07
ARL4D	0.839796	5.37284e-07
C2orf88	-1.16428	5.37284e-07
MYPOP	0.669061	5.39275e-07
C2orf27A	-0.744417	5.42371e-07
GINS3	-0.859637	5.73561e-07
AQP4	-1.83076	5.77575e-07
FAM133A	-0.979585	5.87279e-07
SCUBE3	-0.465613	5.89466e-07
CCNG1	0.589385	5.93118e-07
TRPC3	-0.750597	6.05823e-07
KLHL25	-0.92493	6.24631e-07
CECR1	0.782066	6.24631e-07
PRB4	0.61285	6.24631e-07
KCND2	-1.82653	6.34702e-07
PABPC4L	-0.895114	6.47131e-07
LRIG1	-1.01831	6.55712e-07
ZNF469	-1.39686	6.56214e-07
FAM135B	-0.91775	6.57308e-07
CENPF	-1.07068	6.62144e-07
KIF2C	-0.842316	6.68956e-07
SH3GL2	-1.39727	6.70883e-07
EMX2	1.77745	7.09728e-07
NRSN1	1.17348	7.09728e-07
ARHGEF12	0.416044	7.32793e-07
SP5	1.57169	7.51937e-07
GPR6	0.428045	7.61226e-07
PBK	-0.94695	7.61348e-07
CHD7	-0.777384	7.69083e-07
G6PD	0.582862	7.78065e-07
GJD3	0.785589	7.79858e-07
OXER1	0.569699	7.79858e-07
POLR2A	0.458099	7.98568e-07
GTSE1	-0.706412	8.05199e-07
CAMK1	0.715362	8.08718e-07
NNMT	-2.06467	8.12538e-07
C5orf22	0.381196	8.22395e-07
KCNIP3	-1.10057	8.34209e-07
SCARA3	-0.960876	8.63366e-07
NAALAD2	-0.841269	8.63366e-07
JPH1	0.936875	8.63366e-07
MRAP2	1.30327	8.79188e-07
ETV7	0.66598	8.79188e-07
NCEH1	0.660525	8.98725e-07
QPCTL	0.353257	9.11243e-07
LIMK2	-0.793532	9.17449e-07
PDE8A	-0.674381	9.1898e-07
HTR1A	0.611175	9.1898e-07
ALS2CR11	-0.967533	9.7511e-07
TRUB1	0.496492	9.95163e-07
TSPYL2	0.781838	1.00269e-06
HAS2	-1.04495	1.00548e-06
RDH13	0.46946	1.00689e-06
AOX1	-1.04072	1.00689e-06
RNMT	0.477538	1.00689e-06
DIRAS2	1.33208	1.00689e-06
MYC	-1.2627	1.00739e-06
MDFI	-1.52331	1.06281e-06
GPR17	-1.49465	1.095e-06
PIP5K1C	0.728916	1.10664e-06
NPY5R	-1.17546	1.10664e-06
C4orf39	-0.791768	1.24513e-06
ANKRD34A	0.757682	1.33558e-06
COL11A1	-1.15913	1.33558e-06
RGS9	-1.28092	1.3579e-06
SLC2A5	-0.771901	1.3579e-06
ELK1	0.696522	1.47842e-06
FBXO2	-1.47859	1.47944e-06
ICAM5	1.62621	1.49421e-06
ELFN2	-1.45216	1.54587e-06
SMAD9	-0.930214	1.55384e-06
C11orf9	-1.17207	1.58908e-06
EML4	-0.4572	1.58952e-06
PART1	0.471124	1.59445e-06
AQP1	-2.24654	1.67285e-06
SLC26A4	0.730388	1.67696e-06
PPFIA3	0.62836	1.68393e-06
HCCS	0.565935	1.68397e-06
MAGEH1	-0.853161	1.68707e-06
TWIST1	1.26855	1.68945e-06
MPZL1	-0.734218	1.72996e-06
CNNM2	0.502363	1.754e-06
MEGF11	-1.47449	1.75904e-06
ID3	-1.06874	1.75904e-06
DNAH2	-2.00852	1.75904e-06
VRK2	-0.766935	1.85594e-06
RNF14	0.399677	1.86123e-06
PTTG1IP	-0.528385	1.91503e-06
KLHL34	0.701962	1.91503e-06
ASNSD1	-0.35286	2.02569e-06
DBI	-0.819104	2.04025e-06
DSCAM	-1.46421	2.12362e-06
CCDC80	-1.32291	2.17239e-06
VCAM1	-1.327	2.18756e-06
RALYL	-1.22278	2.21946e-06
PKMYT1	-0.665923	2.22262e-06
SCN1A	-1.03404	2.2852e-06
SYNGR1	0.69901	2.33351e-06
GCA	-0.945779	2.35106e-06
FCGR1B	-0.870397	2.36295e-06
MKI67	-0.745114	2.3934e-06
B3GNT2	0.648701	2.41063e-06
GFM2	0.430924	2.41063e-06
PFKFB2	-1.3363	2.4168e-06
APOE	-0.704901	2.53697e-06
AZI1	-0.518572	2.57982e-06
SPSB1	-0.906818	2.64638e-06
ARPP21	-0.951692	2.75028e-06
RILP	0.582166	2.77449e-06
RBPMS2	0.749022	3.01226e-06
GAD2	1.51054	3.08869e-06
RTKN	-0.903837	3.2132e-06
RAB33A	-1.0103	3.23209e-06
TK1	-0.750234	3.28859e-06
TIMP4	-1.80991	3.30677e-06
PTPN9	0.656518	3.32628e-06
MARCH3	-1.0121	3.38246e-06
C2orf48	-0.641231	3.38246e-06
TMEM161B	0.421989	3.43202e-06
HOXA2	-2.09993	3.52911e-06
CADPS	-1.55887	3.54587e-06
PIPOX	1.09127	3.57316e-06
APBB1IP	-0.86664	3.58825e-06
C7orf41	-0.880052	3.64301e-06
OAF	0.960679	3.69922e-06
ST6GALNAC5	1.53746	3.92531e-06
PCBP4	-0.758388	3.92776e-06
CLTB	0.440891	3.99514e-06
DTYMK	-0.462202	4.00121e-06
PCDH11Y	-1.11399	4.09146e-06
CDCA8	-0.77884	4.18632e-06
RNF144A	-0.941072	4.20342e-06
TRIM36	-1.20208	4.21806e-06
CCNB2	-0.879607	4.33792e-06
BCL7B	0.588288	4.51936e-06
FAIM	-0.650581	4.58812e-06
C14orf23	1.05648	4.68874e-06
OCRL	0.448489	4.76567e-06
APCDD1	-1.13749	4.81465e-06
GDA	1.6303	4.86229e-06
SPEG	-0.880621	4.98117e-06
SOCS2	1.30025	5.17108e-06
KLF13	-0.55631	5.23261e-06
ZNF326	-0.399428	5.38794e-06
SLC16A9	-0.959165	5.3925e-06
GPC1	-0.816135	5.39442e-06
PTAR1	-0.5141	5.49599e-06
GHRHR	0.409686	5.5243e-06
SHANK1	0.586492	5.56783e-06
TMCC3	-0.759526	5.56783e-06
CREBL2	0.483154	5.66058e-06
MAGEE1	0.510442	5.66058e-06
UST	-0.947116	5.66058e-06
HJURP	-0.705524	5.7185e-06
USP30	0.354405	5.74074e-06
LTK	-1.20569	5.87917e-06
RGMA	-1.38001	6.23049e-06
METTL7B	1.33602	6.34109e-06
GRIA4	-1.18712	6.34109e-06
HAND2	1.12318	6.34109e-06
KLK5	0.385792	6.34109e-06
RIMBP2	0.999494	6.38582e-06
SLC37A4	0.405369	6.39263e-06
IKZF2	-0.63885	6.53795e-06
C9orf71	0.213657	6.61271e-06
SAMSN1	-0.759024	6.8024e-06
GOT1	0.565492	6.96344e-06
DGCR2	-0.397342	6.96344e-06
FAM70A	-1.17935	6.96344e-06
C7orf43	0.605109	7.38256e-06
CYP2U1	-0.703942	7.38256e-06
OPHN1	-0.872626	7.42285e-06
NUDT15	0.445368	7.53951e-06
ZNF831	0.739691	7.77251e-06
DUSP6	1.23774	7.86538e-06
NUF2	-0.845022	7.86538e-06
IER5	0.522688	8.01945e-06
NPTXR	1.05048	8.1369e-06
ZNF530	0.492962	8.33399e-06
BMPER	-1.33893	8.6121e-06
FAM89A	-1.26302	8.6121e-06
CDCA2	-0.692464	8.6121e-06
SLC17A7	0.75415	8.65202e-06
TNFRSF21	-0.770445	8.67414e-06
RAD1	0.365796	8.71774e-06
BRSK1	0.65319	8.79032e-06
GNPDA1	0.537231	8.99882e-06
PLS3	0.830567	9.03495e-06
DTL	-0.558431	9.18603e-06
HAVCR2	-0.680327	9.18603e-06
SLC9A9	-0.575473	9.18603e-06
PYCR1	-0.653184	9.33194e-06
NCL	-0.35063	9.45139e-06
PRRX1	-1.00124	9.63148e-06
FANCC	-0.475917	9.68417e-06
PAQR6	-1.03793	9.76619e-06
ID1	-1.15863	9.77314e-06
FANCI	-0.704578	9.79486e-06
FABP5	1.57253	9.80511e-06
SST	1.37464	9.81959e-06
NPNT	1.95693	9.81992e-06
LHX6	1.62281	9.85597e-06
PCDH15	-1.34011	9.85597e-06
CSF1R	-0.788101	9.99815e-06
SLC25A40	0.422512	1.01011e-05
LBR	-0.533329	1.02057e-05
BHLHE22	1.28553	1.0248e-05
BSCL2	0.94057	1.0248e-05
EEF1D	-0.427334	1.0248e-05
ZIC5	1.33625	1.03476e-05
GPR61	0.392071	1.07639e-05
CHST7	1.08205	1.08139e-05
LHFPL5	0.392366	1.0828e-05
B3GAT3	0.479924	1.0828e-05
COMP	-1.46559	1.10841e-05
ANKRD53	0.509667	1.10841e-05
TPX2	-0.68139	1.11383e-05
ATOH7	0.53782	1.1177e-05
GSC	1.50355	1.12945e-05
BTC	-0.841269	1.13389e-05
ZSWIM5	-0.642963	1.13389e-05
FAM196A	1.36159	1.15073e-05
FAM134B	-1.03267	1.15648e-05
C12orf43	0.395744	1.1567e-05
MBTPS2	0.407396	1.15806e-05
HTR7	0.614518	1.17852e-05
PRSS35	-1.18504	1.18221e-05
MAST3	0.688037	1.20257e-05
FAM53C	0.35253	1.20638e-05
TMEM178	-0.806845	1.27098e-05
OPCML	-1.48848	1.29096e-05
M6PR	0.497059	1.31905e-05
KCTD14	0.745728	1.32803e-05
RHOD	0.606133	1.33295e-05
DNASE1L1	0.551075	1.3401e-05
UBE3B	0.586935	1.3401e-05
EYA4	1.36589	1.3401e-05
ODC1	-0.656464	1.3401e-05
RRAGB	0.483899	1.34999e-05
NTN1	-1.27656	1.35305e-05
KLHL26	0.848851	1.36591e-05
CPEB2	0.553342	1.37664e-05
TNKS2	0.359807	1.38977e-05
TACSTD2	0.836094	1.38977e-05
B3GNT1	0.483784	1.38977e-05
SYNPR	1.94757	1.40851e-05
OSGIN2	-0.70342	1.40851e-05
ARSI	1.11785	1.4482e-05
EFNB3	-1.1353	1.47193e-05
PPAPDC1A	-1.36579	1.49321e-05
UNC5D	1.08471	1.5201e-05
LTBP4	-0.887989	1.54324e-05
LECT1	1.65846	1.54324e-05
ABHD8	0.664887	1.5503e-05
NECAB3	0.515632	1.55306e-05
TLE2	1.5975	1.55306e-05
DNM3	-1.20339	1.55582e-05
GAD1	2.18269	1.58584e-05
MATN2	-1.12106	1.58584e-05
NUDCD3	0.420775	1.59388e-05
UCN2	0.786935	1.59388e-05
MOXD1	2.43151	1.59924e-05
EMX1	0.907662	1.64091e-05
PPAPDC3	-0.748583	1.67123e-05
PIK3CB	0.349815	1.67129e-05
DUSP4	1.09734	1.67308e-05
AGK	0.401167	1.67308e-05
NDUFS8	0.380981	1.6845e-05
BCHE	-1.30241	1.70629e-05
CBS	-0.83468	1.71245e-05
RASD2	0.851694	1.71427e-05
CASC3	-0.465618	1.71427e-05
PTGIR	0.597131	1.73273e-05
MAP4K4	-0.61029	1.73708e-05
SLC25A45	0.565618	1.73708e-05
NDEL1	0.532005	1.73931e-05
MCEE	-0.444	1.7576e-05
KLK9	0.503599	1.78697e-05
SGOL1	-0.591593	1.80029e-05
EIF2C3	-0.537905	1.80666e-05
ITM2C	-0.944318	1.80666e-05
KCNB1	-0.933223	1.8179e-05
ENPP6	-1.17205	1.8179e-05
PCDHAC2	0.547633	1.85038e-05
INPP5D	-0.754658	1.8865e-05
AIF1	-0.69172	1.89353e-05
GALNTL5	0.584295	1.92958e-05
RNF122	-0.657064	1.9316e-05
SPDEF	0.717046	1.9316e-05
ZNF488	-1.18373	1.9534e-05
DCAF4L2	-0.649972	1.95419e-05
TRIM14	-0.690886	1.95419e-05
ZBTB47	-0.563293	1.96277e-05
P2RX2	0.552843	1.96277e-05
ONECUT1	0.918883	1.97834e-05
ZBTB4	0.429802	1.98968e-05
TSPAN17	0.415988	2.00326e-05
NRAP	0.970952	2.03841e-05
MBP	-1.87609	2.08658e-05
KLF14	0.380829	2.08734e-05
LCP1	-0.547493	2.08734e-05
TRPT1	0.414714	2.08866e-05
PJA2	0.49662	2.0888e-05
SHBG	0.38325	2.09462e-05
BCS1L	-0.360367	2.10168e-05
MND1	-0.568437	2.10168e-05
EFNB2	0.973964	2.14537e-05
TRPS1	-0.6145	2.14537e-05
HSPA9	0.422355	2.16194e-05
TDRD7	-0.448417	2.16194e-05
TOLLIP	0.651095	2.18794e-05
YBX2	-0.909826	2.1943e-05
DBP	0.714936	2.1943e-05
NPC2	-0.494307	2.21162e-05
CD58	0.531315	2.21835e-05
NCALD	-0.894056	2.21996e-05
TSPAN11	-0.99279	2.21996e-05
IL1F10	0.238867	2.22931e-05
GIT1	0.54152	2.22931e-05
FAM131A	0.513747	2.24361e-05
SGCD	-1.0024	2.27132e-05
SORD	-0.531481	2.29885e-05
TF	-1.40977	2.30514e-05
CAMK2A	1.41482	2.30514e-05
SUB1	0.411561	2.31688e-05
FANCG	-0.636798	2.34512e-05
CLDND1	-0.637965	2.36238e-05
MAN1A1	0.837496	2.363e-05
RTKN2	-0.566426	2.41017e-05
ZNF311	-0.517455	2.41364e-05
CHPT1	0.585848	2.42132e-05
RNF166	0.436025	2.43648e-05
KIAA1737	0.455531	2.45395e-05
PDLIM5	-0.914569	2.45395e-05
SLPI	-1.21602	2.46027e-05
IL33	-1.20743	2.46783e-05
TSHB	0.402417	2.4757e-05
TSPAN18	-1.22499	2.4757e-05
AES	0.588566	2.48489e-05
CCIN	0.378383	2.4859e-05
STIM1	0.571794	2.48985e-05
FOXJ2	0.317717	2.48985e-05
CXADR	0.865744	2.49989e-05
C15orf42	-0.639005	2.53809e-05
TLE4	-0.817051	2.54895e-05
UPK2	0.41355	2.5501e-05
GPSM1	-0.912849	2.55507e-05
CLIC1	0.642032	2.55507e-05
B3GNT7	-1.05683	2.56194e-05
CCDC106	0.519957	2.56516e-05
B2M	-0.538807	2.61825e-05
FURIN	0.603624	2.66319e-05
LRP6	-0.526525	2.66755e-05
CYP4Z1	0.268779	2.70246e-05
NUP35	-0.502278	2.72197e-05
MUC2	0.570126	2.72618e-05
EXO1	-0.646663	2.74062e-05
PARD6A	0.549601	2.75764e-05
SCGB1A1	0.425138	2.79985e-05
SLC29A2	0.400297	2.85497e-05
HS3ST2	0.924609	2.88096e-05
DLX5	1.72501	2.88404e-05
FAM182B	-0.616182	2.90782e-05
C2orf68	-0.499528	2.91111e-05
DMRT2	1.28328	2.91111e-05
TMEM54	-0.836915	2.91111e-05
WDFY4	-0.64459	2.9215e-05
ADORA3	-0.736252	2.96665e-05
ZNF167	-0.474335	2.96665e-05
S100A13	0.964317	2.96665e-05
TALDO1	-0.35015	3.00423e-05
TRAIP	-0.545247	3.00435e-05
CHIC1	0.432365	3.01799e-05
TIMM22	0.427242	3.04105e-05
OSTM1	0.554267	3.05692e-05
SEMA3E	-1.42249	3.07268e-05
CYP26A1	0.875518	3.07715e-05
ATXN7L3	0.407435	3.0903e-05
KIF18B	-0.681654	3.13993e-05
SPRY1	1.2511	3.1406e-05
SLC13A5	1.27315	3.16809e-05
ID2	-0.795811	3.16809e-05
ULBP1	0.903524	3.16809e-05
TBX2	1.14031	3.17246e-05
ZDHHC2	-0.76908	3.18983e-05
CALR	-0.297863	3.20755e-05
SLC35A2	0.377963	3.20755e-05
NFIA	-0.799512	3.2227e-05
MYBL2	-0.521649	3.2227e-05
USP12	0.344113	3.26347e-05
GNAI1	-0.837019	3.26347e-05
PRKAB2	-0.548255	3.26347e-05
TNC	-1.21667	3.26456e-05
PHOSPHO2	-0.525395	3.26827e-05
RAB3D	0.374283	3.28796e-05
ZFP36L2	-0.670689	3.28796e-05
C9orf140	-1.00048	3.28796e-05
MSX1	1.2089	3.28796e-05
CNR2	0.263698	3.32138e-05
ALOX5AP	-0.815102	3.32234e-05
ZBED5	-0.362722	3.32695e-05
SPRYD3	0.492784	3.32695e-05
ACAA1	-0.366134	3.4642e-05
CLYBL	0.599826	3.47919e-05
FOSL1	0.591444	3.52949e-05
SOX2	-0.719675	3.59731e-05
CA7	0.368025	3.66372e-05
SNTB2	0.545843	3.77227e-05
PAPLN	1.08315	3.77622e-05
NAGPA	0.447617	3.82694e-05
PHF15	0.591061	3.85796e-05
CHRNA9	0.874484	3.85917e-05
RASAL1	0.937505	3.86234e-05
UBE2Z	0.342045	3.87953e-05
IGSF9	-0.9826	3.93724e-05
ZNF804A	-0.560396	3.96417e-05
PI4K2A	0.401137	3.97061e-05
ABCB9	0.775471	3.97739e-05
GJA1	-1.17676	4.00698e-05
NTSR2	-1.84827	4.01022e-05
GDAP1L1	-1.16134	4.04453e-05
PCDH11X	-0.743319	4.04459e-05
NAV2	-0.637456	4.04823e-05
CXCL2	-1.09859	4.05415e-05
SMPDL3A	0.566708	4.12043e-05
NRP1	0.724712	4.14523e-05
RNF175	-0.815004	4.14523e-05
C2CD4A	0.751921	4.15603e-05
MEX3A	-0.838589	4.17129e-05
COMMD3	-0.541917	4.20094e-05
ARRDC4	-1.03596	4.20094e-05
ANP32B	-0.427804	4.2124e-05
PRMT8	0.859086	4.2352e-05
CDH9	0.72247	4.23628e-05
ZDHHC18	0.380681	4.23628e-05
PIGM	-0.592642	4.23628e-05
TIRAP	0.291638	4.26437e-05
CHST9	-1.23834	4.28844e-05
CLIP1	0.486047	4.28974e-05
KCNQ1OT1	-1.16409	4.29169e-05
TPBG	1.2669	4.34409e-05
LIN52	0.437555	4.41991e-05
WDR47	0.559403	4.42023e-05
ANKRD6	-0.680116	4.47775e-05
ZNF665	0.54223	4.52783e-05
B3GNT4	0.510109	4.532e-05
CSMD3	-0.975049	4.54107e-05
DUSP18	-0.57815	4.55361e-05
RAB40AL	0.412236	4.62816e-05
VPS13A	-0.553728	4.62816e-05
KIF21B	-0.95426	4.65359e-05
PDE3B	-0.494314	4.66649e-05
ZNF791	0.359374	4.66649e-05
NPBWR1	0.558826	4.66649e-05
FAM19A5	-0.961657	4.66649e-05
ACYP2	-0.504	4.72295e-05
RRM2B	0.454674	4.73548e-05
PPP3CB	0.461547	4.73548e-05
ZNF354A	0.310563	4.75126e-05
LYZL4	0.17443	4.75126e-05
EBF4	-0.622085	4.75126e-05
ERBB4	-1.28628	4.8067e-05
MATN4	-1.19907	4.82073e-05
IGFBP6	1.07474	4.9151e-05
ORMDL1	-0.365222	4.9151e-05
CRYBG3	-1.00753	5.00975e-05
RAP2A	-0.522582	5.05059e-05
HIPK2	-0.633808	5.08004e-05
CREB3L1	0.677284	5.08959e-05
CHD3	0.786991	5.13998e-05
ARSF	0.780349	5.14558e-05
TNFSF13B	-0.976529	5.14944e-05
YPEL3	0.553104	5.14944e-05
KCNV1	0.72625	5.20315e-05
DOCK8	-0.563321	5.20315e-05
TPST1	-0.597626	5.29511e-05
ILKAP	-0.353423	5.29511e-05
BEND4	-0.839022	5.31287e-05
C1orf106	-1.1549	5.41102e-05
FAM107A	-1.25419	5.42675e-05
SUCLA2	0.414825	5.48378e-05
VPS37A	0.322454	5.51384e-05
KIF14	-0.534843	5.51384e-05
SLC22A12	0.318671	5.54043e-05
ANTXR1	-0.620002	5.54043e-05
PRC1	-0.601924	5.57789e-05
OLIG1	-2.01686	5.57789e-05
ATP1A4	0.652499	5.57789e-05
GRID2	-0.999725	5.67333e-05
FANCD2	-0.458025	5.68038e-05
WDTC1	0.621356	5.68548e-05
CABP5	0.472466	5.71384e-05
RTN2	0.608868	5.71384e-05
SLIT2	-1.48707	5.76802e-05
DNAJB2	-0.407896	5.78622e-05
CDKN1C	-1.08713	5.80753e-05
PTPRR	1.04317	5.81591e-05
KCNB2	-0.979924	5.88382e-05
CETN3	0.409921	6.01991e-05
ATE1	0.373028	6.05478e-05
CENPE	-0.570424	6.08274e-05
RNF19A	-0.769769	6.10233e-05
MGAT4C	-1.36083	6.13652e-05
TAC1	1.24198	6.1664e-05
OR4C15	0.40977	6.21786e-05
PELI1	-0.453206	6.22802e-05
SLITRK6	-0.948217	6.35888e-05
SOX4	-0.757876	6.38279e-05
CKAP2L	-0.560801	6.38505e-05
SOX8	-1.28603	6.41406e-05
GLIS3	-0.87285	6.41995e-05
UTS2	0.428234	6.48508e-05
DLEC1	-1.06835	6.50625e-05
SLC22A10	0.353649	6.50625e-05
BBX	-0.462323	6.50625e-05
ARHGEF5	-1.04053	6.52112e-05
RXFP1	0.368726	6.55498e-05
SPTY2D1	0.36819	6.66989e-05
KIAA1919	0.321822	6.66989e-05
DYNC1I2	-0.36224	6.69669e-05
ULBP2	0.566352	6.72871e-05
ASXL3	-0.878438	6.74328e-05
NCKAP5	-0.735484	6.74328e-05
SLC16A11	0.539425	6.87096e-05
SH3YL1	-0.36718	6.94375e-05
PRKACA	0.453512	7.00739e-05
SNAI1	-1.03677	7.00739e-05
P2RX7	-0.972578	7.00739e-05
ZNF510	0.280429	7.08486e-05
TMIE	-0.912282	7.09203e-05
SPRED2	0.596569	7.18907e-05
PEX16	0.311581	7.24177e-05
TSPAN8	-0.628626	7.36083e-05
FAM155A	-0.989242	7.39236e-05
SBK2	0.426488	7.44086e-05
ZBED3	-0.563434	7.58536e-05
ATP6V0A4	-1.0068	7.65456e-05
KANK1	-0.866074	7.6632e-05
PPAPDC1B	0.53251	7.70555e-05
VAMP8	-0.550606	7.70892e-05
ITGB2	-0.589816	7.80552e-05
CDSN	0.400402	7.83316e-05
GTF2H3	0.361953	7.84114e-05
LPIN1	-0.689009	7.84114e-05
STOX1	0.856592	7.84243e-05
DNAJC30	0.389423	7.84243e-05
OPRL1	0.449887	7.84973e-05
LY6D	0.286244	7.84973e-05
CLEC4G	0.808879	7.8622e-05
TYROBP	-0.814227	7.8622e-05
KIAA1467	0.562909	7.96217e-05
GNRH2	0.40206	7.98663e-05
MED13L	-0.514938	7.98907e-05
C16orf73	-0.82625	8.00012e-05
ODZ3	-1.02941	8.01262e-05
CD244	0.334491	8.01262e-05
SLC9A7	0.612321	8.08907e-05
MT1F	-0.969485	8.09584e-05
MNX1	1.68985	8.20513e-05
IDS	0.624441	8.25866e-05
WDR7	0.373018	8.25866e-05
ZNF282	0.443068	8.28865e-05
GSPT1	0.470347	8.33797e-05
ALDH1L2	-0.715408	8.41129e-05
LRP11	0.574733	8.49739e-05
CARD6	-0.533145	8.49739e-05
PCSK5	0.907085	8.59985e-05
CD44	-0.993535	8.60246e-05
C16orf3	0.617023	8.65023e-05
CEBPG	-0.498505	8.74288e-05
ZFP36L1	-0.567323	8.83856e-05
ATCAY	-1.35136	8.99226e-05
PANX3	0.359962	8.99226e-05
CEP55	-0.547889	8.99226e-05
SSX2IP	0.703743	9.00799e-05
CADM2	-1.08691	9.05883e-05
LOXL3	-0.650354	9.06563e-05
SSPN	-0.773835	9.06563e-05
SPP1	-1.10168	9.1399e-05
CNIH3	0.976655	9.22239e-05
FAM5C	-1.49324	9.22239e-05
RAPSN	0.353052	9.37043e-05
NEURL4	0.349839	9.38035e-05
SIX1	1.49255	9.38269e-05
ARMCX5	0.336922	9.41519e-05
IL17D	-0.904561	9.41519e-05
NKX3-2	1.2067	9.4468e-05
AGPAT4	-0.63103	9.51135e-05
HTR3A	0.367648	9.70551e-05
EZR	-0.810459	9.70551e-05
GFPT2	-1.17337	9.71061e-05
SCN4B	-1.08543	9.75326e-05
SLC9A1	0.434355	9.78699e-05
PAH	0.585987	9.78699e-05
UNC5A	0.625503	9.78699e-05
SPAG5	-0.486675	9.80009e-05
KL	0.643077	0.000100396
CCDC150	-0.561606	0.000100823
VANGL1	-0.611221	0.000100929
NCAPG	-0.51967	0.000100972
HNRNPH1	-0.354303	0.000102582
HES6	-1.1636	0.00010388
C1QL3	0.696522	0.00010388
DHRS11	0.473068	0.000104707
HTR1D	0.319502	0.000104797
MPDZ	-0.443427	0.000105003
MPZL2	0.6184	0.000105387
ETV4	1.25359	0.000105457
C16orf46	0.184268	0.000105761
DSCR9	0.250019	0.000106384
LRAT	-1.0532	0.000106534
LYPD3	0.539077	0.000107081
MAPK6	0.434854	0.000107507
WWTR1	0.78326	0.000108354
GLI1	1.05679	0.000108953
SPARCL1	-0.942769	0.000109518
BMP2	-0.994672	0.000109521
WFDC10B	0.722757	0.000111254
SCN3A	-0.915015	0.000111286
CCDC28A	0.432566	0.000112287
INSL3	0.455885	0.000112427
C13orf33	0.911998	0.000112536
PURA	-0.483543	0.000116405
ACP2	0.399478	0.000117154
OBFC1	0.393168	0.000117237
GPR77	0.422208	0.000117517
NKRF	0.278995	0.00011796
STX1A	1.0349	0.000117966
SLC6A18	0.302221	0.000118411
HES4	-0.887438	0.000118927
RASSF5	0.547272	0.000119039
NEUROG1	0.771832	0.000119857
NFIB	-0.60744	0.000119857
OBFC2A	-0.578059	0.000120622
STOM	0.876805	0.00012076
LCE3E	0.639033	0.000121946
IL17RA	-0.402508	0.000122673
GAST	0.840675	0.000123174
NECAP2	-0.354033	0.000124337
MECOM	-0.921959	0.000124337
OPN4	0.463595	0.00012472
SLC22A18AS	0.76562	0.000126179
BDP1	0.317811	0.000127863
PLEKHA8	0.349088	0.000128222
MTMR12	0.368717	0.000128626
PRDX2	0.34854	0.000129055
SHROOM2	0.723226	0.000129943
SYP	0.612419	0.000129943
FGF12	-0.982473	0.000130036
TMLHE	0.289529	0.000132396
PRPH2	0.817854	0.000133168
SHISA5	-0.597292	0.000133168
ZNF408	0.292934	0.000133329
CYP11B1	0.412333	0.00013402
PDXP	0.650632	0.000134067
PITX1	1.10004	0.000134422
SALL3	-0.996938	0.000134721
PRDM9	0.324974	0.00013506
TMEM143	0.344676	0.000135794
CD53	-0.571452	0.000136031
TOX2	-0.995966	0.000138093
NPHP1	-0.592118	0.000138093
CHST5	0.329464	0.00013814
GREB1L	-0.735443	0.000139501
KIF23	-0.523072	0.000139501
LHX9	0.706474	0.000139565
EPHA3	1.02867	0.000139565
RNF44	0.334223	0.000139565
VIP	0.674928	0.000139928
TCEAL2	-0.832692	0.000141629
P2RY12	-0.942041	0.000142138
C10orf118	0.301973	0.000142138
KDELR3	0.619045	0.000142138
SNX31	-0.9775	0.000142498
FAM86B1	0.345741	0.000144009
SCG2	1.48192	0.00014493
TFAP2B	1.37693	0.000145011
AFAP1L2	-0.92655	0.000145824
CHRM4	-1.3071	0.000147693
PC	-0.479192	0.000148053
ZNF621	-0.429836	0.000148073
MYLK	-0.977513	0.000148268
CA10	-1.56734	0.000148897
TBX10	0.322192	0.000149288
ZNF263	0.284641	0.000149352
NKX2-3	0.501164	0.00014961
GFRA4	0.392658	0.000149955
CD7	0.320364	0.000149955
RLTPR	0.542065	0.000149999
MCM10	-0.461841	0.000150325
DCX	-1.48117	0.000150752
PRRX2	-1.29725	0.000150752
KLC2	0.404862	0.000151028
CEP63	-0.350779	0.000151621
LSM7	-0.384462	0.000152026
OR4D5	0.279823	0.000152115
ANKFN1	-0.631409	0.000152115
ALDOA	0.481269	0.000152356
AEBP1	-0.806051	0.000155009
PODN	-0.576141	0.000155938
KIAA0319L	0.366269	0.000156133
SFRP1	-1.30687	0.000156133
TMEM26	-0.601833	0.000156546
KISS1R	0.56932	0.000157303
HTR1E	0.355871	0.000157428
NPHS1	0.341139	0.000157773
CR1	0.374289	0.000158268
KRT32	0.385094	0.000158654
RP2	-0.477729	0.000159113
FBF1	0.275103	0.000159113
POLR3H	-0.437548	0.000159998
TTYH3	0.497317	0.000159998
CDC25A	-0.485107	0.000159998
FADS2	-0.794322	0.000159998
TNS3	-0.695428	0.00016073
SEC61B	-0.306304	0.000162049
SLC25A30	0.406204	0.00016206
CYTL1	-0.842759	0.000162612
ZNF708	0.392502	0.000162785
KCTD4	-0.842475	0.000163177
ARPC4	0.277955	0.000163177
PRSS8	0.399666	0.000164127
CLIC2	0.535302	0.000164408
WDR86	-0.944113	0.000165191
ZDHHC24	0.324935	0.000166246
CA3	-1.18023	0.000167379
TTK	-0.47129	0.000168295
ODZ2	-1.57924	0.000169815
DHH	0.602326	0.000169876
C4orf43	-0.349287	0.000172423
OR10G7	0.296119	0.00017321
BAMBI	-0.962534	0.00017426
CYP46A1	0.445571	0.000174668
STK24	0.361125	0.000175071
GALR1	-1.22988	0.000175771
C2CD2L	0.405987	0.000176201
CDH18	-1.24491	0.000177977
SPRR2G	0.257495	0.000177977
CD209	0.391685	0.000178583
CTAGE1	0.281298	0.000179057
SPC25	-0.61176	0.000179545
CIB3	0.25321	0.000180021
PIAS2	0.41687	0.000180344
TMEM114	0.736652	0.000180344
TCF3	-0.444297	0.000183266
ABHD4	-0.497783	0.00018618
SARM1	-0.447967	0.000186636
RPE65	-0.862676	0.000186636
MEF2D	0.409208	0.000187494
RHOF	0.339935	0.000187494
STAP2	0.457954	0.000188771
MOBP	-1.66372	0.000189431
FPR1	-0.725326	0.00019018
CLCN1	0.391024	0.00019018
ZNF747	0.277773	0.00019042
ZDHHC3	-0.385833	0.000190978
PPP1R1A	-1.04181	0.000194563
CASP8	0.51348	0.000195329
TESK1	-0.335035	0.000195329
DLG4	0.639425	0.000196857
C20orf108	0.524474	0.000196857
NCAPD2	-0.324884	0.000197163
NXPH2	-0.564604	0.000197163
RFX1	0.378587	0.000197163
PFKFB3	-0.581794	0.000199474
DISP1	-0.452224	0.000199708
ETV5	0.999225	0.000199708
PDPK1	0.317588	0.000199847
C10orf95	0.421691	0.000199847
SLA	-0.562945	0.000200347
MAFB	-0.833463	0.00020167
OGFRL1	-0.568242	0.000201984
TWIST2	1.04935	0.000202067
MAG	-1.53341	0.000203513
PDS5B	0.388117	0.000205376
MCCD1	0.261499	0.000205466
TDRD12	0.350117	0.000205814
TROVE2	-0.364002	0.000206399
UBL3	-0.410171	0.000206399
HPDL	0.93689	0.000206528
SMCR5	0.691532	0.000206668
C4orf49	-1.14239	0.000208255
NCKIPSD	0.354381	0.000208956
PVRL4	0.234716	0.000209306
CTNNA3	-0.920719	0.00021052
GP6	0.209585	0.000210959
ARID4A	0.342775	0.000211889
ENAH	-0.546537	0.000211889
ASB9	0.517148	0.000212293
TTYH2	-0.641603	0.000212444
VIPR1	0.704163	0.000214098
KCNJ11	0.341479	0.000214345
CRHBP	0.79421	0.000214534
WDR93	0.481065	0.000214619
TP73	0.378805	0.000214619
BEND7	-0.555113	0.000214988
DNAJC4	0.343412	0.000215286
SLC2A12	0.496322	0.000216351
C1orf182	0.313785	0.000216632
PNPLA6	0.360191	0.000216632
NEK8	0.297566	0.000216632
SYT9	-0.591116	0.000217127
DGKD	-0.422353	0.000217402
GCNT4	0.311341	0.000217588
WWC1	-0.830092	0.000217731
SV2A	0.510661	0.000218058
ZWINT	-0.439872	0.000218058
ERP27	-0.700626	0.000218602
PSAT1	-0.714255	0.000218894
NFYA	-0.434831	0.000218894
FAM64A	-0.723031	0.000219213
C22orf43	0.46364	0.000219213
FAM164C	0.497104	0.000220531
APLP2	0.512669	0.000220531
PRUNE2	-0.877152	0.000220531
DCLK2	-0.739897	0.000220932
ADAMTS12	-0.513911	0.000221842
SP140L	-0.423088	0.000221937
VPREB1	0.198439	0.000222089
FOXM1	-0.557483	0.000222186
DNM1L	0.291821	0.000222186
DLGAP2	0.913637	0.000222881
LRRTM1	-0.907744	0.00022525
FBXL14	0.396269	0.0002259
BVES	-0.708934	0.000226268
MICA	0.817029	0.000228002
RNF113B	0.546672	0.000232405
PRSS33	0.722496	0.00023375
BCAR3	0.82522	0.000233907
LGALS2	0.66743	0.000233908
APOC2	-0.963841	0.00023424
STAG3L4	0.493976	0.000234377
FRMD1	0.353473	0.000234377
RWDD2A	0.338199	0.000234377
HOXD3	-1.91163	0.000235546
ELF5	0.866198	0.000236338
CCDC142	-0.361533	0.000236338
GJB3	0.327815	0.000236584
PKNOX2	-0.753387	0.00023845
SLC47A2	-1.32546	0.000239783
ABHD11	0.440624	0.000245306
VSIG4	-0.844133	0.00025
SASH3	-0.49648	0.000252407
FAM71E1	-0.753842	0.000252915
MRRF	0.306926	0.000252915
SERINC3	0.327836	0.000257635
TAOK2	0.38626	0.000258358
GPR26	0.990037	0.00025907
ATP6AP1	0.311579	0.000259435
PRDM16	-1.25619	0.000259671
RPUSD3	0.316757	0.000259733
KRT83	-0.746051	0.000259966
TBX3	0.674077	0.000260187
CDK5R2	0.73836	0.000260187
LINGO2	1.00857	0.000260863
POMT1	-0.308624	0.000260863
CHRNA6	0.398522	0.000260942
LIN28B	-1.13813	0.000264231
KCNQ3	0.433641	0.000265106
CDCA5	-0.529278	0.000265247
RXRG	-0.398017	0.000267565
RTN4RL1	0.996816	0.000267777
SCFD2	-0.594368	0.000268885
NTM	-0.741434	0.00027238
SKA3	-0.488841	0.00027238
NCAPH	-0.53463	0.00027238
EFEMP1	-1.22591	0.00027238
NKX6-2	-1.71951	0.000273472
ABP1	0.251607	0.000274998
CRYM	1.55368	0.000276755
C9orf3	-0.677407	0.000276793
TUB	-0.574561	0.000277741
STYK1	0.59086	0.000277741
HCG4	-0.718822	0.000277741
TACR2	0.346457	0.000281424
KCNAB2	0.651059	0.000282331
TJP3	0.203302	0.0002828
UBA6	0.266822	0.000282803
GABRB2	0.75889	0.000283529
CCDC48	1.06912	0.000284096
ARHGAP18	0.450385	0.000285706
USP43	-0.932482	0.00028821
TIMP2	-0.504834	0.000288825
ZNF560	-0.686654	0.000288825
INHA	0.43995	0.000290707
PSMD6	-0.334195	0.000290707
C9orf129	-0.690353	0.000291473
SCRIB	-0.641718	0.000291943
FAM174A	0.388385	0.000293871
ASPA	-0.769547	0.000295161
DDHD2	0.394526	0.000296409
RUFY2	0.488036	0.000296409
TRIM23	0.526809	0.00029652
TMEM119	-0.617788	0.000296556
TXNIP	-0.662136	0.000296737
MAMLD1	-0.543855	0.000298963
GDF5	0.296531	0.000299514
SH2D4A	0.582648	0.000300685
SLC22A11	0.232165	0.000301064
HOXB2	-1.74417	0.000301278
GNA14	0.832491	0.000302362
KCNQ1	-0.48594	0.00030326
HRH2	0.35442	0.00030384
SEMA4D	-0.818488	0.000305589
HK1	0.55567	0.000306104
RAD54L	-0.506091	0.000307666
TFAP2A	0.489104	0.000310585
STXBP4	-0.519846	0.000310638
ACOT7	0.715428	0.000311855
SGTB	0.414605	0.000312511
PABPC5	-0.623111	0.000312676
CNTN2	-1.17232	0.000312987
CRH	1.69478	0.00031356
PIGY	-0.253313	0.00031356
TEF	0.59469	0.000313666
SHROOM3	1.02601	0.000314268
CTBP2	-0.42065	0.00031544
C3	-0.763136	0.000315702
OR6M1	0.300823	0.000316032
NUPR1	-0.886359	0.000316615
TXNDC3	0.362219	0.000317236
ATMIN	0.360805	0.000319179
ESRP1	0.375408	0.000320337
TPCN2	-0.443344	0.000324936
KIAA1107	0.489117	0.000327078
CMTM6	-0.305859	0.000327323
PSORS1C2	0.640816	0.000327651
TREM2	-0.736455	0.000331295
GSTO2	-0.817154	0.000331364
MRPS30	0.308982	0.000332188
DPYSL4	-0.552772	0.0003336
OSBPL2	-0.338732	0.000333646
EXTL1	-0.891573	0.000334277
TMEM9B	-0.385656	0.000339471
CGB2	0.382206	0.000339505
TTYH1	-0.987703	0.000341742
IL7	0.416481	0.000341742
TMEM30B	0.537377	0.000341742
RANBP17	-0.517261	0.000341742
GCNT2	0.507112	0.000341742
PLEKHG4	-1.184	0.000342977
DNAJC5	0.380766	0.000343033
DUSP13	0.327428	0.000343033
MKL2	0.502464	0.000344546
WBSCR27	0.541693	0.000345346
SMARCA4	-0.393717	0.000345686
C1QB	-0.673771	0.000347453
HCFC1	0.27599	0.000347453
ARHGEF10	-0.519412	0.000347453
FBXL19	0.45618	0.000347453
APC2	-0.81752	0.000348159
PCDHGA7	0.458606	0.000348761
CUL7	0.52622	0.00034933
THRA	-0.5145	0.00034933
PENK	-1.22712	0.00034933
PI3	0.518928	0.000350181
INPP1	-0.549525	0.000354339
SEC11C	0.52543	0.000354339
E2F5	-0.494444	0.000354339
METTL4	0.320419	0.000354339
OR11A1	0.407903	0.000354339
GRP	0.965792	0.000354339
ILF2	-0.363501	0.000356611
TMEM45A	-0.754462	0.000356611
HIST1H3C	-0.334171	0.000356611
FAM83D	-0.590345	0.000357649
BET1	0.325514	0.000357649
TMEM98	-0.743379	0.000358999
SPACA1	0.235176	0.000359011
AQP2	0.639797	0.000361051
PTMS	0.418774	0.000361239
PLSCR4	-0.673098	0.000361256
BCAS4	0.382597	0.000363614
UBE2M	0.38581	0.000363614
FEZF2	0.971539	0.00036393
TMX3	0.336582	0.00036571
WDR45L	-0.365049	0.000366588
DOCK7	0.78103	0.000366588
MARVELD3	0.594757	0.00036825
ZIC2	0.944747	0.000368882
PADI2	-0.728192	0.000370441
IL28A	0.336129	0.000372318
PRKCZ	-0.71713	0.000372942
HILS1	-1.29255	0.000377233
OVOL2	0.533718	0.000379699
NR1D1	0.646251	0.000379699
MOAP1	0.451055	0.000380973
HPRT1	0.658828	0.000383294
SEMA5B	-0.983471	0.000385751
FRMD5	-0.830727	0.000387066
DNAJC1	-0.53459	0.000387571
CACNG6	-0.959123	0.000387571
TMEM106B	-0.371336	0.000387571
LHPP	-0.592604	0.000388577
SCAF1	0.532519	0.000388577
GTF3C5	-0.313367	0.000389501
ZNF341	0.239627	0.000389774
C17orf58	0.43846	0.000390156
RNU12	0.501914	0.000390156
FAM46B	0.72706	0.000390156
NDFIP1	0.313814	0.000390582
USP14	0.314711	0.000390936
TIPARP	-0.561805	0.000390936
AFG3L2	0.359007	0.000390936
TFF1	0.386236	0.000392038
BUB1B	-0.49879	0.000392274
PHKA1	0.586704	0.000393421
MYOG	0.331804	0.000394163
GLYAT	0.401108	0.000394163
GABRA5	0.940359	0.000394362
RPL26L1	0.448814	0.000394419
CCR1	-0.518818	0.000394419
FOSB	1.22481	0.000394419
SENP2	-0.301332	0.000397212
OR2H2	0.214946	0.000397212
IFIH1	-0.723865	0.000398699
TMEM125	-1.24672	0.000401673
PDCD1	0.348456	0.000401733
GPR143	0.819225	0.000407711
NDC80	-0.569218	0.00040851
SLC2A4	0.499717	0.000409164
PRR7	0.552754	0.000409786
CTF1	0.508884	0.000410746
TMEM206	-0.528844	0.000411798
CCDC85B	0.51726	0.000411798
MAOB	-1.06229	0.000413262
CTDSP1	-0.42	0.000413283
CCT3	-0.354229	0.000413283
PIN1	0.32885	0.000413283
CYP7A1	0.155269	0.000413679
ZNF502	-0.380091	0.000413973
SLC38A1	-0.851558	0.000416385
ESCO2	-0.491405	0.00041721
CCDC14	-0.43034	0.000417384
OGFOD2	0.313322	0.000417384
EIF5A2	-0.442787	0.000417384
CPNE4	1.35814	0.000417384
RRP7B	0.491971	0.000417384
PROM1	-1.03528	0.000418131
TNNC1	0.212051	0.000418335
TAF5	0.270237	0.000418901
LPAR1	-1.02328	0.000419853
BAG5	0.307587	0.000419853
FOXE1	0.545639	0.000420112
CACNA1H	-0.955439	0.000424409
SLC6A17	0.710229	0.000424892
E2F3	-0.49854	0.000424892
OPTN	-0.574419	0.000426096
YWHAG	0.418544	0.000426183
CYP11A1	0.370597	0.000426528
TBC1D24	0.326312	0.000427029
NUDT21	0.371028	0.000427211
BHLHA15	0.276811	0.000427622
LTB4R2	0.329083	0.000428756
NKAIN3	-1.16855	0.000429466
PDP1	0.632363	0.000430692
AK2	-0.422959	0.000430852
GADD45G	-1.05435	0.000431697
KCNJ9	-0.5598	0.000431697
ZNF91	0.339924	0.000431697
FAM114A2	0.237395	0.000433311
EYA2	-0.961521	0.000434361
RGS20	1.33537	0.000434361
OTP	0.686106	0.000437875
OTUD5	0.219431	0.000437918
TCTE3	0.462781	0.000439624
UBXN10	0.619048	0.000440586
KCNS3	-0.788407	0.000444311
CYB561D1	0.801656	0.000444311
STXBP1	0.604392	0.000444353
MAD2L1	-0.520302	0.000447441
IGF2BP3	-1.10165	0.000447739
OXCT1	0.425403	0.000450468
IL28RA	-0.616994	0.000452585
PLEKHG6	0.294241	0.000452723
TIA1	-0.422088	0.000454999
PSMF1	-0.29561	0.000455149
GCH1	0.366519	0.000455227
DTD1	-0.392458	0.000456242
SUDS3	0.294596	0.000456242
FAM36A	-0.458312	0.000457274
SYN1	0.586915	0.000458327
INTS5	0.250845	0.000458361
IGFN1	-1.12069	0.000458779
ID4	-0.943436	0.000461006
PPP1R12B	-0.460189	0.000463051
ANKS6	-0.436962	0.000465226
TLE6	0.671875	0.000466304
C3orf33	0.259083	0.000466532
CBLB	-0.403519	0.000466689
KCNU1	0.75546	0.000468384
JPH2	-0.624208	0.000468683
ICAM4	0.502699	0.000469961
BAG2	-0.606721	0.000471479
ZNF880	0.49783	0.000472118
UNC80	-0.549428	0.000472118
ZNHIT6	-0.298095	0.000474236
ELP4	-0.408833	0.000474697
HIST2H4A	-0.417046	0.000476863
NUP50	-0.311733	0.000478312
RAB3A	0.585309	0.000479708
KIF19	-0.939067	0.000480032
YOD1	-0.533613	0.000481107
ACTL6A	-0.317504	0.000488398
ADPRH	-0.295093	0.000490004
CA13	-0.478518	0.000490195
GPR3	0.330158	0.000490223
HYAL1	0.322145	0.000490223
ST6GAL2	-1.37647	0.000490223
MAT2B	0.334036	0.000490223
DUSP1	0.881305	0.000490608
THUMPD2	-0.314043	0.000491404
CEP78	-0.526896	0.000496132
ST3GAL2	0.388856	0.000496132
SSB	-0.2626	0.000496132
TMEM135	0.324143	0.000496132
ACHE	0.670054	0.000496587
SVOPL	0.319213	0.000496587
PPP5C	0.350253	0.000497593
CALHM1	0.216034	0.000497966
PCP4	-1.5193	0.00050031
PIK3R1	-0.487105	0.00050031
CDK5R1	0.499854	0.000501401
LSAMP	-0.73319	0.000506266
UBE3C	0.292552	0.000506266
PPARD	-0.333027	0.000506398
TBR1	0.443469	0.000509874
COCH	-0.835917	0.000513437
CEP120	0.301572	0.000516087
NUSAP1	-0.565888	0.000517086
SLC45A4	0.461053	0.000517086
CHADL	-0.934314	0.000517656
ARHGAP8	0.29684	0.000518247
SCIN	-0.817954	0.000518514
GYPE	-0.668986	0.000520427
CAPG	-0.597312	0.000521491
RB1CC1	0.299981	0.00052308
ATF7IP2	-0.655973	0.000524044
GIGYF2	-0.293493	0.000524541
ZNF703	-0.532531	0.00052748
UAP1L1	-0.559884	0.000529537
OTOF	0.600028	0.000530719
CPS1	-0.96595	0.000530719
INHBC	0.594413	0.000531696
DDX24	0.334884	0.000536391
FAM181B	-1.10313	0.000537471
PHTF2	0.354965	0.000539647
IMPACT	-0.369753	0.000539647
2010-09-01	-0.467772	0.000540711
NACC1	0.574728	0.000544042
ZBTB5	-0.342068	0.000546008
CYB5RL	0.402855	0.000546043
GABRG2	0.738727	0.000548333
LTBP1	1.03454	0.000548948
CA8	-1.00847	0.000550492
HEATR5B	0.253621	0.000550492
ZNF22	-0.452389	0.000551562
LCE1D	0.395916	0.000555664
ZNF786	0.300384	0.00055757
C1orf186	0.398092	0.000557663
BET1L	0.308572	0.000561655
LIN7B	0.392736	0.000562123
FGF3	0.688162	0.000563843
YTHDF1	-0.25152	0.000565219
CCDC144A	-0.578599	0.000568873
NAGS	0.426627	0.000568873
ABHD12B	0.489255	0.000568873
ANAPC11	-0.383026	0.000569335
C14orf43	0.51811	0.000570899
MARCH11	0.57881	0.000573688
DAB2	-0.458438	0.000574963
ELMO2	-0.277843	0.00057649
DDN	0.844668	0.000576618
OSR2	0.633101	0.000576682
HFE	0.309035	0.000580394
TPD52L1	1.08218	0.000580605
ARHGAP11B	-0.390424	0.00058064
MPL	0.287067	0.000582437
SH3GL3	-0.813858	0.000582577
ELOVL4	0.459554	0.000584812
NKD1	-0.606043	0.000587306
ZNF462	-0.545258	0.000589379
ARSK	0.33646	0.000591128
TOP2A	-0.679877	0.000592631
XCR1	0.447796	0.000592631
SAMD9L	-0.546399	0.000592631
CLEC4A	0.325152	0.000595813
SGOL2	-0.410156	0.000596563
DDAH2	-0.515868	0.000597463
SCRG1	-1.27054	0.000597572
ITPRIP	0.554057	0.000597842
RASAL3	-0.505201	0.000598591
DOK1	-0.404826	0.000599801
GALNT11	0.385978	0.000601742
ZNF107	0.385245	0.000604427
HIVEP3	0.570826	0.000609659
HMGB2	-0.411232	0.000609659
BTRC	0.308262	0.000612078
DGAT2	-0.749925	0.000616187
GOT2	0.386432	0.000621753
HADH	-0.385415	0.000622501
ST6GALNAC3	-0.58727	0.000622993
LAPTM5	-0.487119	0.000623947
TMEM171	0.357904	0.000625431
PDZRN4	-0.846682	0.000626249
S100A10	-0.937135	0.000631
VCAN	-0.812685	0.000633159
ADNP	-0.241092	0.000635678
LMAN1	0.317357	0.00063591
SLC40A1	-0.632483	0.00063591
ANO5	-0.757109	0.000637646
GJA3	0.51393	0.000640639
FAM65B	0.899431	0.000640901
ACVR1C	0.592643	0.000642233
NIPSNAP3A	-0.530987	0.000643989
LUZP1	0.368976	0.000645146
CSF2RB	0.214954	0.000645146
HIST1H4H	-0.465227	0.000645146
CBX2	-0.599726	0.000645146
GLRA2	0.626947	0.000645146
CLDN4	0.49445	0.000645793
KLRC1	-1.43599	0.000646288
RBM5	-0.348893	0.000646288
RC3H1	-0.433768	0.000646288
MLLT1	0.394903	0.000646288
SCRN2	0.418744	0.00064644
NID2	-0.706849	0.00064644
ALDH3B1	0.346743	0.000647623
RAB42	-0.549783	0.000649578
TAL2	-0.455538	0.000649578
ZNF155	0.317271	0.000651038
TMEM190	0.419643	0.000653331
FAM40B	0.432423	0.000654614
MLF1IP	-0.50565	0.000658203
SH3GLB2	0.432706	0.000658203
GFI1	0.256451	0.000660385
MRAP	-1.0619	0.000660545
ZNF33A	0.242835	0.000660545
SIK1	0.46466	0.000660545
GPRASP1	0.529932	0.000661221
SLAMF1	0.333818	0.000664681
GLP1R	-0.235515	0.000665515
ZNF117	0.413552	0.000666982
MICAL1	-0.496402	0.000666982
MPP4	0.326608	0.000669299
FUBP3	-0.323034	0.00067129
CPEB3	0.450975	0.000671576
RBL2	0.324644	0.000672611
HCN1	0.872831	0.000676709
ANKDD1A	0.711837	0.000677814
PRRT3	0.426111	0.000677814
APOL4	-0.591142	0.000677814
FOXI3	0.233138	0.000678942
ZNF518B	-0.459866	0.000678942
ZNF674	0.255479	0.000678942
EPN1	0.349846	0.000679056
SLC4A7	0.425149	0.000679056
C2orf89	0.676075	0.000679056
EYA1	-1.1196	0.00068137
DVL2	0.375101	0.000684015
ARL8A	-0.375007	0.000684324
BAG4	0.307135	0.000691696
FCRLB	0.615063	0.000691696
ZFHX3	0.541057	0.000692665
PNPLA7	0.535742	0.000692665
OR2A9P	-0.868826	0.000692665
IARS2	0.309835	0.000694776
RNGTT	0.266995	0.000696554
LHFPL4	-1.02089	0.000696554
C1QTNF1	0.936182	0.000696554
TSEN54	-0.328529	0.000696554
TKTL1	-1.43176	0.000697411
MPHOSPH10	-0.300989	0.000701167
CKS2	-0.545137	0.000704746
ALCAM	-0.5333	0.000704938
ZNF283	0.380562	0.000705689
ARHGEF4	-0.583962	0.000705689
RGS10	-0.618953	0.000706877
THAP5	0.379564	0.000706877
CBWD5	0.349747	0.000708246
AIM1	0.692919	0.000712452
RASGRF2	0.63982	0.000712505
WBSCR16	0.330732	0.00071306
CMTM4	-0.523773	0.00071306
LRRC1	-0.552918	0.000713146
TMCO4	-0.451035	0.000713612
TFDP3	0.299149	0.000713865
RAD50	0.355323	0.000713865
AMT	0.612482	0.000721165
NXPH1	-1.36045	0.000721165
MCM2	-0.441022	0.000721165
CNKSR2	0.502275	0.000723668
SEC23A	0.406218	0.000724234
SMURF1	0.425397	0.000724234
OR10H2	0.75912	0.000733385
ALKBH6	0.300199	0.000733385
RRM2	-0.467298	0.000733385
LRRC55	-0.719118	0.000733385
LY6G6C	0.293041	0.000733751
KLHDC3	0.386241	0.000733751
SHANK3	0.550734	0.000735323
TBC1D26	0.384184	0.000735325
ADAP2	-0.447282	0.000735723
AMMECR1L	-0.267604	0.000735723
CDH26	-0.374384	0.000735875
ANKRD13D	0.3476	0.000737118
GON4L	-0.865846	0.000738242
NR1D2	0.47423	0.000741507
S100A2	-0.586747	0.000747176
KIAA1244	-0.725552	0.000749574
MUC5AC	0.486977	0.000750933
SLC30A5	0.218004	0.000751869
FARSB	-0.348181	0.000752496
CUL2	0.32332	0.000752496
NAP1L4	0.303925	0.000756986
UNG	0.306431	0.000756986
CCDC64	0.252396	0.000762328
LBX2	0.260907	0.000762328
FOXC2	0.457074	0.000762328
LAMC2	0.364034	0.000764
DAGLB	0.285169	0.00076437
HOXD9	0.83818	0.000766546
COQ10B	0.313524	0.000775768
SCARA5	0.667411	0.000778596
CYP4F22	0.807062	0.000781588
SRA1	0.264647	0.000781588
DNAJC21	0.30156	0.000787718
TERF2	0.327877	0.000790655
ZNF664	-0.381433	0.000792511
LPHN3	-0.926443	0.000792524
SLC16A13	0.217975	0.000794902
LPIN2	0.353768	0.000802515
EEF1A2	-1.03843	0.000804186
PYY	0.256464	0.000804264
SAP30L	0.25623	0.000804264
FEM1A	0.25512	0.00081176
CLGN	-0.821385	0.00081176
ABHD14B	0.407237	0.00081176
HMX2	0.389091	0.000813661
STAR	0.582357	0.000813661
KDM1B	0.304025	0.000816571
DLGAP5	-0.530198	0.000816598
PLIN5	-0.854683	0.000823028
MYO1F	-0.414909	0.000823028
KIAA1239	0.800675	0.000823514
TMEM65	-0.516386	0.000824671
SIGLEC11	-0.385072	0.000829016
GOLPH3	0.309363	0.000830854
CPXM2	1.06961	0.000830854
KCNK15	0.50405	0.000833058
SHD	-1.16366	0.000834579
PNOC	1.52498	0.000834579
ZNF503	-0.692282	0.000834645
GIP	0.178731	0.000835045
LCLAT1	-0.409858	0.000835045
FAM195B	-0.287055	0.000835246
PTPRN2	0.662514	0.000835246
VEZF1	-0.386134	0.000838075
CREB3L2	-0.357873	0.000838075
ALPI	0.209671	0.000838075
DUSP5P	-0.810335	0.000838075
LCE3C	0.262316	0.00084001
DMRT3	0.749068	0.000840265
SLC5A2	0.487839	0.000842787
COL4A3BP	0.305278	0.000846596
SPEF2	-0.539387	0.000848929
ABLIM3	-0.693418	0.000861741
H19	-2.15294	0.000862038
CSMD2	-0.560761	0.000862038
TAF1B	-0.358341	0.000862134
CLCN6	-0.263049	0.000865175
CLEC10A	0.466142	0.000869343
PODNL1	1.01662	0.000874044
BBS7	0.294032	0.000879809
VKORC1L1	0.27861	0.000881723
UNC13B	-0.406968	0.000890052
PLK1	-0.434187	0.000892254
PLIN4	-0.896232	0.000894296
KCNK7	0.594794	0.000909908
C21orf62	1.1385	0.000914364
HIST1H4K	-0.591671	0.000915159
GRM7	0.763355	0.00092056
PPME1	0.348666	0.000922217
PMAIP1	0.756281	0.000922217
RUSC2	0.411051	0.00092498
SSBP4	0.471471	0.00092498
SGK2	-0.521466	0.000928794
H1FNT	0.339651	0.000944339
MYL9	0.636031	0.000946487
C6orf130	-0.348469	0.000956084
VTN	0.266168	0.000962479
NFRKB	0.311041	0.00096372
TBX5	0.405372	0.00096372
HFM1	-0.371894	0.000968177
HCST	-0.470493	0.000968177
CLIC5	0.665703	0.000969716
VPS11	0.261558	0.000969803
NCR2	0.155775	0.000970124
GPM6B	-0.540489	0.00097076
SH3BP5	0.670479	0.00097076
TMSB15B	-0.448383	0.000970921
NUDT16	-0.505373	0.000970921
NKTR	-0.433384	0.000971499
MOG	-1.14559	0.000972494
PLK1S1	-0.57953	0.000972494
PCOLCE2	-0.942266	0.000983243
FXR1	-0.365711	0.000986053
LRRC56	0.571357	0.000986465
OPRD1	0.280465	0.000987897
SAV1	-0.362369	0.000992085
LIMK1	0.513741	0.000992826
PDCL3	-0.279883	0.000992875
STX4	-0.317681	0.000993536
ARHGDIB	-0.471623	0.000994659
FAM59B	-0.615052	0.000997569
OR10J1	0.164756	0.0010013
CLIC4	-0.43775	0.00100196
IL6R	-0.408034	0.0010087
PALB2	0.206763	0.0010087
CYP2W1	0.237753	0.0010087
SDS	0.738921	0.0010087
LMBRD2	0.287334	0.0010087
KRR1	0.239194	0.0010087
FBL	-0.393481	0.00101193
C10orf12	0.229442	0.00101493
MYT1	-1.18917	0.00101874
CHRNA3	0.60421	0.00101874
PRUNE	0.271026	0.00101957
HIC1	0.56379	0.00102438
CAMTA2	0.437012	0.00102584
PUF60	-0.319882	0.00102591
MTR	-0.378537	0.00102884
BDNF	0.738177	0.00103094
PVR	0.37697	0.0010349
RHBDF2	-0.467231	0.0010383
ACVR2B	-0.418859	0.0010383
PRH2	0.327164	0.00104524
LTB4R	0.27891	0.00104731
STAT4	0.539501	0.0010477
SP140	-0.409448	0.0010477
SYNGR2	-0.407028	0.00104802
PLK2	0.794254	0.00104928
HPGDS	-0.614243	0.00104934
PLA2G5	1.09031	0.00104999
HLA-DMB	-0.549812	0.0010563
UBQLN2	0.25624	0.00106076
B3GALT1	0.503783	0.00106301
PRKCG	0.480149	0.00106301
TENC1	-0.474285	0.00106386
RNF13	-0.579478	0.00106474
OR2H1	0.693698	0.00106862
KRT85	0.366995	0.00107059
MUM1L1	-0.721385	0.00107201
TRIM10	0.51532	0.0010728
DNAJC28	0.250862	0.00107669
ABCE1	-0.260733	0.00108057
RPS7	-0.414779	0.00108066
TCF7L1	-0.699189	0.00108128
FAM186B	0.238764	0.00108659
COL20A1	-1.89629	0.00109462
RHBDD2	0.387546	0.00109462
ZC3H8	-0.367932	0.00109511
CASC5	-0.440465	0.00109647
GDF15	1.03318	0.0010976
APOA4	0.210322	0.0010978
QKI	-0.581379	0.0011023
APCDD1L	1.22209	0.00111839
LRRFIP2	-0.38022	0.00111884
NEURL1B	-0.670404	0.00112332
SLC27A1	0.495308	0.00112332
PANX2	0.392033	0.00112407
WBP2	0.416883	0.0011286
AGRN	-0.524568	0.00112899
LPAR4	-0.723572	0.00112899
TOX	-0.877066	0.00113259
C12orf73	0.3284	0.00113291
CNOT8	0.310293	0.00113486
RPL22	-0.336463	0.00114134
HIST1H1B	-0.668096	0.00114134
CTSH	-0.802507	0.00114539
KIAA1549	-0.450495	0.00115023
CNGB1	0.31898	0.00115023
DSCAML1	-0.855102	0.00115023
CXCL6	-0.441707	0.00115087
CUL5	0.241742	0.00115278
PNMA5	-0.524893	0.00115278
SIK2	0.398942	0.00115672
AVPR2	0.24775	0.0011592
HRG	0.183058	0.00116083
C1R	-0.650326	0.00117817
HOXD13	0.519591	0.00118071
MCTP1	0.75839	0.00118071
NASP	-0.279224	0.00118394
F2RL1	0.628738	0.00118765
SLC12A5	0.886813	0.00119402
C17orf59	0.249601	0.00119505
COL10A1	0.491612	0.00119659
KIAA0182	0.60631	0.00119923
MUSK	0.260117	0.00122098
VAMP1	0.356931	0.00122326
RASSF4	-0.581664	0.00122326
APOBEC3C	0.439518	0.00122486
CASP2	0.326496	0.00122517
AHNAK	-0.785698	0.00122802
GRIA1	1.06994	0.00123518
ITM2A	-0.84104	0.00123767
ZNF626	0.519018	0.0012431
RAB40C	0.358829	0.00125171
TRNP1	0.952963	0.00125171
CXorf56	0.277363	0.00125614
IDH3A	0.400533	0.00125614
LMF1	-0.831835	0.00125779
HAR1A	0.474488	0.00125785
SLC30A9	0.283123	0.00125818
BMPR1B	-0.814601	0.00125861
CTSE	0.207271	0.00126078
POMGNT1	0.299796	0.00126145
EPHA8	0.21547	0.00126189
LRP1B	-0.671025	0.00126189
ATP8B1	0.394855	0.00127104
OXR1	-0.525716	0.00127201
FGFR3	-1.38326	0.00127426
DNAJB7	0.133889	0.00127474
GRIN3A	0.849182	0.00127474
ORAI1	0.406512	0.00127653
FCHSD1	0.281601	0.00127807
CX3CR1	-0.950205	0.00128175
CD300LB	0.265423	0.00128261
SHISA9	0.787835	0.00128261
EDAR	-0.356316	0.00128546
LTBP2	0.467409	0.00128799
REEP1	-0.778765	0.00128953
AHCYL2	0.444852	0.00129616
IFI27L2	-0.460033	0.00130222
ACSL4	0.414642	0.00130389
CD3E	0.21897	0.00130402
CACNB1	0.496908	0.00131409
ZNF296	0.246621	0.00132576
SFMBT2	0.49324	0.0013297
CLTCL1	-0.338579	0.0013297
PKIA	-0.721837	0.00133316
RLN2	-0.314026	0.00133379
SETDB1	-0.344395	0.00133379
MCM7	-0.379385	0.00133379
CNP	-0.488181	0.00133502
GSTO1	0.348998	0.00133658
FGFR1	0.703184	0.00133783
SP110	-0.454181	0.00133919
NUDT9P1	0.484298	0.00134186
CCDC114	0.50387	0.00134229
NEURL3	-0.728399	0.00135232
MSTN	-0.895146	0.00135322
GANAB	0.265296	0.00135322
VWC2	-1.14278	0.00135322
TRIM35	0.452912	0.00135454
SYAP1	0.315575	0.00135873
IFI44	-0.657802	0.00135873
HKDC1	0.843908	0.00136094
MB	0.369148	0.00136167
S1PR3	-0.743247	0.00137164
MCHR2	0.301652	0.00138013
ERCC2	0.296564	0.00138677
C17orf103	0.200869	0.00138713
C18orf25	0.23766	0.00138735
RHBDL2	-0.585837	0.00138779
TBC1D22B	0.268745	0.00138877
IER3	0.679962	0.00138877
SHMT2	-0.391294	0.00138877
FOXN1	0.257143	0.00139461
EARS2	0.306427	0.00139744
SETMAR	-0.274821	0.00140041
C3orf37	0.228176	0.00140041
CAPN3	-0.812841	0.0014085
TTC21A	-0.494642	0.0014085
RAB40B	0.391918	0.00141127
RBP5	0.193245	0.00141347
CCBE1	0.28017	0.00141538
NKPD1	0.205856	0.0014154
VPS72	-0.38225	0.00141578
KCNK16	0.146751	0.00141584
ASTN2	-0.498795	0.00141584
DTNA	-0.655393	0.00141584
NDST2	0.29567	0.00141584
FNDC4	-0.460178	0.00141584
UBE2MP1	0.341513	0.00141584
ODZ4	-0.675792	0.00141584
SLC14A2	0.285258	0.00141734
SSTR4	0.185389	0.00142786
SETD1B	0.303506	0.00143297
VARS2	-0.388823	0.0014343
PCDHGC5	0.312659	0.00143524
GTF3C1	0.303422	0.00143916
SOX21	-0.737381	0.00146027
C10orf27	0.320967	0.00146027
GPSM2	-0.470145	0.00146982
BID	-0.541316	0.00146982
FUT4	-0.390045	0.00147304
C22orf24	0.205649	0.00147304
MAPT	-0.793504	0.00147386
PRDM1	0.461199	0.00147386
ALPP	0.307611	0.00147479
FOXN3	-0.433744	0.00147726
SYT6	-0.855642	0.00148009
C1orf173	0.702794	0.00148198
TRMT2A	0.379149	0.00148259
IL17B	-0.353171	0.0014948
GHSR	0.43675	0.00150984
NEK2	-0.537673	0.00151209
C1orf114	-0.55238	0.00151209
DPP10	-0.697134	0.00151209
MXRA5	0.97632	0.00151247
EXOC3	0.318057	0.00152073
GM2A	-0.30765	0.00152073
KIF11	-0.37998	0.00152119
EDNRB	-0.922435	0.00152675
PRR5L	-0.622432	0.00153057
ACSM5	-0.448448	0.00153341
NRGN	1.20781	0.00154914
FUT5	0.325363	0.00155441
PTH2R	-0.632767	0.00155986
IGLON5	-0.677754	0.00155986
EPB41L2	-0.401667	0.00156426
PRICKLE1	-0.683387	0.0015691
HSPD1	-0.316941	0.00157671
FUT11	0.255712	0.00157761
C1orf93	-0.4285	0.00157792
VPREB3	0.336865	0.00158125
DENND1B	-0.350772	0.00158204
LAT2	-0.650428	0.00158204
SPRY4	1.16497	0.0015849
ENPP7	0.213017	0.00159048
OMP	0.225633	0.00159048
NUDT1	-0.360918	0.00159048
KLHDC10	0.342661	0.00159048
N4BP1	0.298329	0.00159048
CPN2	0.304763	0.00159048
GLS2	0.505316	0.00159048
STK11IP	-0.312414	0.0015944
RNMTL1	0.269187	0.00160308
CAMK2B	0.793731	0.001605
LIPE	-0.590196	0.001605
CAPRIN2	0.422649	0.00162072
PLCH1	0.739794	0.00162077
HSPB3	-0.941818	0.00162077
TPTE	-0.45957	0.0016245
TM7SF2	0.580767	0.00162741
HIST1H2AC	-0.672828	0.0016301
ACR	0.264817	0.00163026
S1PR1	-0.678441	0.00163386
DBH	0.268475	0.00163583
HOXA3	-1.1231	0.00163808
CCDC87	0.309413	0.00165007
AURKA	-0.421957	0.0016519
APBB2	-0.577781	0.00165288
MDM4	-0.378216	0.0016556
SERPINB1	0.371448	0.00165685
IL13RA2	-1.30142	0.00165773
SHQ1	0.280697	0.00165773
OR8H1	0.20154	0.00166182
COPB2	-0.226507	0.00166446
TMEM200C	0.419818	0.00167043
CCKBR	0.599609	0.00168678
ENC1	0.858923	0.00169455
EXOC6	0.305714	0.00169839
HIST2H2AC	-0.612539	0.00169839
ERBB3	-0.966643	0.0017094
LLGL2	-0.532575	0.00171075
TLR2	-0.383618	0.00171154
KDM6B	0.405521	0.00171364
TPRG1L	0.448959	0.00171697
RUNX1T1	-0.749388	0.00171697
ADAMTS4	-0.932398	0.00172049
HCRTR1	0.571942	0.00173532
SAMD1	0.333993	0.00174051
EIF4E	0.339496	0.00174051
KRTAP4-12	0.25809	0.00176145
SPINK2	0.41264	0.00176227
COX7B	0.297994	0.00177585
EPOR	0.363928	0.00177585
CRYAB	-1.03511	0.00177598
C1orf85	0.386601	0.00178286
CLCN7	0.317556	0.00178579
NUAK2	0.632212	0.00178579
GPRC5C	-0.704204	0.00178724
HTR3B	0.213779	0.00178724
GRPR	0.303412	0.00178724
RAB27B	-0.583204	0.00178833
SORCS2	1.02095	0.00179158
ATP2A2	0.36402	0.00179158
ZNF275	-0.378932	0.00179158
MTF1	-0.301419	0.00179511
DLL3	-1.18722	0.00179513
NETO2	0.673669	0.00180213
RASSF2	-0.729816	0.00180404
OLIG2	-1.27382	0.00180404
KLK6	-1.04795	0.00180719
COL15A1	0.655169	0.00180744
TSPAN16	0.19185	0.00180829
SUSD3	-0.608692	0.0018089
SATB1	-0.520928	0.00181062
ENTPD5	0.204432	0.00181604
MLC1	-0.943938	0.00181709
CLPS	0.222301	0.0018197
SLC30A10	-0.586105	0.00182315
OR5A1	0.22873	0.00182315
CNNM1	0.363643	0.00182315
DUSP26	-0.840608	0.00182428
FAM181A	-0.906731	0.00182524
DNAJC7	0.307	0.00182524
C2orf43	-0.291877	0.00182524
STRN3	0.303755	0.00182692
SARDH	0.718502	0.00183587
VASH1	-0.413202	0.00184543
CALM1	0.425034	0.00184648
FAM180A	0.269703	0.00184648
MTMR6	0.308058	0.00184776
IGF2BP2	-0.859788	0.00185352
LRP4	0.732739	0.00186627
PDE6A	-0.422436	0.00186627
ATG4D	0.26318	0.00187419
PTGES2	0.35325	0.00187429
MINPP1	0.298769	0.00188932
LMBR1	0.30941	0.00189526
RFPL3	0.242092	0.0018983
HOXC9	1.0993	0.00190101
KCNS2	0.37131	0.00190101
SCGN	0.691619	0.00190572
MAT2A	-0.3352	0.00190604
POLR2C	0.325017	0.00190604
DNMT3A	-0.482051	0.00190911
P4HB	-0.297439	0.00190977
MPDU1	0.305038	0.00191351
RAI1	0.449982	0.00192207
SPRR2E	0.411035	0.00192419
CITED2	0.523244	0.00192764
BYSL	-0.306242	0.00192876
SH2D1A	0.222046	0.00194515
KLHL9	-0.484125	0.00194582
AANAT	0.369734	0.00194766
CD38	-0.846878	0.00195225
LCE4A	0.195931	0.00195549
AGBL3	0.321779	0.00196435
EDIL3	-0.927508	0.00196833
HNRNPM	-0.283295	0.00196833
C8A	0.195517	0.00197683
TERF2IP	0.313588	0.00198432
IFI44L	-1.09405	0.00198637
INTS6	0.260343	0.00198782
TFAP2E	0.264348	0.00198973
EFR3A	0.375364	0.00199269
CNTLN	-0.321898	0.00199432
NLRC4	-0.388123	0.00199613
CEACAM20	0.71524	0.00200485
ZNF501	-0.286168	0.00202035
SEMA4C	-0.328215	0.00202035
SMARCD2	0.312111	0.00202051
TNS1	-0.518016	0.00202181
BCAM	0.267269	0.00202613
PAQR8	0.516895	0.0020354
DRD1	0.441996	0.00203808
ZFYVE1	0.230927	0.00203848
ANKRD24	0.2676	0.00203848
GRIK2	-0.678011	0.00204244
OR5F1	0.186607	0.00204919
BMP2K	-0.306582	0.0020532
ACOT12	0.424676	0.002055
KCNMB1	-0.605689	0.002055
DPCR1	0.153074	0.002055
RCVRN	0.340665	0.002062
NPL	-0.537792	0.00206507
PRSS1	0.168569	0.00206933
UBE2N	0.278632	0.00207095
C1orf61	-0.994363	0.00208133
RLN3	0.237997	0.0020815
EHD2	-0.532061	0.00209146
PKM2	0.418802	0.00210207
ASB3	-0.356853	0.00210272
USP3	-0.276124	0.00210716
CCNA2	-0.355417	0.00210759
MC5R	0.265471	0.00211042
GRB7	0.390059	0.00211647
GFI1B	0.3411	0.00211647
NRG4	0.336969	0.00212133
RGS14	0.583699	0.00212966
RPH3A	0.906084	0.00212966
ZCCHC14	-0.331217	0.00212997
TOMM70A	0.261277	0.00213238
SLITRK3	-0.928333	0.00213979
CCL14	0.447973	0.00214189
ZNF219	0.365681	0.00214189
SLC26A8	0.293025	0.00214929
DLG3	0.511345	0.00215957
ZKSCAN2	-0.28301	0.00215957
ELK3	0.330673	0.00216063
ACER1	0.252	0.00216496
BSPRY	0.562131	0.00216496
CYP3A43	0.182744	0.00216749
FAM125B	-0.406958	0.00216752
NCR3	0.250844	0.00217151
METRN	-0.585007	0.00217151
NVL	-0.296555	0.00217552
DNAJC16	0.233735	0.00218151
RHOC	-0.352302	0.00218236
RBM4	-0.206783	0.00218558
TRAF7	0.325636	0.00218801
[truncated: 1,074 more rows]
